# Supplementary material for: 2-Phenyl-2,3-dihydro­phenanthro[9,10-b][1,4]dioxine
Source: Acta Crystallogr Sect E Struct Rep Online. 2011 Feb 5;67(Pt 3):o572. doi: 10.1107/S1600536811003904 (PMC3051958; doi:10.1107/S1600536811003904)
Supplement: Supplementary file 1 [file e-67-0o572-sup1.cif]

##############################################################################
###                                                                        ###
###        Electronic paper (Acta Crystallographica Section E)             ###
###                                                                        ###
##############################################################################
#                                                                            #
# This CIF contains the data in a paper accepted for publication in Acta     #
# Crystallographica Section E. It conforms to the requirements of Notes      #
# for Authors for Section E, and has been peer reviewed under the auspices   #
# of the IUCr Commission on Journals.                                        #
#                                                                            #
# Full details of the Crystallographic Information File format               #
# are given in the paper "The Crystallographic Information File (CIF):       #
# a New Standard Archive File for Crystallography" by S. R. Hall, F. H.      #
# Allen and I. D. Brown [Acta Cryst. (1991), A47, 655-685].                  #
#                                                                            #
# The current version of the core CIF dictionary is obtainable from          #
# ftp://ftp.iucr.org/pub/cif_core.dic. The current version number is 2.4.    #
#                                                                            #
# Software is freely available for graphical display of the structure(s) in  #
# this CIF.  For information consult the CIF home page http://www.iucr.org/  #
# cif/home.html                                                              #
#                                                                            #
# This file may be used for bona fide research purposes within the           #
# scientific community so long as proper attribution is given to the journal # 
# article from which it was obtained.                                        #
#                                                                            #
##############################################################################
                                             
data_global
_audit_creation_method     'form.cif (version 2.0)'
_journal_data_validation_number     ?
_journal_date_recd_electronic     2011-01-28
_journal_date_accepted     2011-01-31
_journal_name_full     'Acta Crystallographica, Section E'
_journal_year     2011
_journal_volume     67
_journal_issue      3
_journal_page_first     o572
_journal_page_last     o572
_journal_paper_category     QO
_journal_coeditor_code     SJ5097
_publ_contact_author_name     'Prof. Fun, Hoong-Kun'
_publ_contact_author_address
;
      X-ray Crystallography Unit
      School of Physics
      Universiti Sains Malaysia
      11800 USM, Penang
      MALAYSIA
;
_publ_contact_author_email     'hkfun@usm.my'
_publ_contact_author_fax     '604 6579150'
_publ_contact_author_phone     '604 6533652'
_publ_section_title
;
2-Phenyl-2,3-dihydrophenanthro[9,10-<i>b</i>][1,4]dioxine
;
loop_
    _publ_author_name
    _publ_author_footnote
    _publ_author_address
    'Hoong-Kun Fun'
;
      Thomson Reuters ResearcherID: A-3561-2009.
;
;     X-ray Crystallography Unit
      School of Physics
      Universiti Sains Malaysia
      11800 USM, Penang
      Malaysia
;
    'Ching Kheng Quah'
;
      Thomson Reuters ResearcherID: A-5525-2009.
;
;
      X-ray Crystallography Unit
      School of Physics
      Universiti Sains Malaysia
      11800 USM, Penang
      Malaysia
;
    'Wu, Dongdong' ?
;
      School of Chemistry and Chemical Engineering
      Nanjing University
      Nanjing 210093
      People's Republic of China
;
    'Yan Zhang' ?
;
      School of Chemistry and Chemical Engineering
      Nanjing University
      Nanjing 210093
      People's Republic of China
;
data_I
_audit_creation_method     SHELXL-97
_chemical_name_systematic
;
2-Phenyl-2,3-dihydrophenanthro[9,10-<i>b</i>][1,4]dioxine
;
_chemical_name_common
;
2-phenyl-2,3-dihydro-1,4-dioxatriphenylene
;
_chemical_formula_moiety     'C22 H16 O2'
_chemical_formula_sum     'C22 H16 O2'
_chemical_formula_iupac     'C22 H16 O2'
_chemical_formula_weight     312.35
_chemical_melting_point     ?
_symmetry_cell_setting     monoclinic
_symmetry_space_group_name_H-M     'P 21/c'
_symmetry_space_group_name_Hall     '-P 2ybc'
loop_
    _symmetry_equiv_pos_as_xyz
    'x, y, z'
    '-x, y+1/2, -z+1/2'
    '-x, -y, -z'
    'x, -y-1/2, z-1/2'
_cell_length_a     12.1831(3)
_cell_length_b     5.46740(10)
_cell_length_c     24.6064(7)
_cell_angle_alpha     90.00
_cell_angle_beta     106.005(2)
_cell_angle_gamma     90.00
_cell_volume     1575.50(7)
_cell_formula_units_Z     4
_cell_measurement_reflns_used     4055
_cell_measurement_theta_min     2.76
_cell_measurement_theta_max     28.11
_cell_measurement_temperature     296(2)
_exptl_crystal_description     'plate'
_exptl_crystal_colour     'colourless'
_exptl_crystal_size_max     0.49
_exptl_crystal_size_mid     0.413
_exptl_crystal_size_min     0.128
_exptl_crystal_density_diffrn     1.317
_exptl_crystal_density_meas     ?
_exptl_crystal_density_method     'not measured'
_exptl_crystal_F_000     656
_exptl_absorpt_coefficient_mu     0.083
_exptl_absorpt_correction_type     multi-scan
_exptl_absorpt_process_details     '(<i>SADABS</i>; Bruker, 2009)'
_exptl_absorpt_correction_T_min     0.9603
_exptl_absorpt_correction_T_max     0.9894
_exptl_special_details     ?
_diffrn_ambient_temperature     296(2)
_diffrn_radiation_type     MoK\a
_diffrn_radiation_wavelength     0.71073
_diffrn_radiation_source     'fine-focus sealed tube'
_diffrn_radiation_monochromator     graphite
_diffrn_measurement_device_type
;
Bruker SMART APEXII CCD area-detector
;
_diffrn_measurement_method     '\f and \w'
_diffrn_detector_area_resol_mean     ?
_diffrn_reflns_number     17018
_diffrn_reflns_av_R_equivalents     0.0303
_diffrn_reflns_av_sigmaI/netI     0.0277
_diffrn_reflns_theta_min     2.08
_diffrn_reflns_theta_max     30.07
_diffrn_reflns_theta_full     30.07
_diffrn_measured_fraction_theta_max     0.995
_diffrn_measured_fraction_theta_full     0.995
_diffrn_reflns_limit_h_min     -17
_diffrn_reflns_limit_h_max     17
_diffrn_reflns_limit_k_min     -7
_diffrn_reflns_limit_k_max     7
_diffrn_reflns_limit_l_min     -34
_diffrn_reflns_limit_l_max     34
_diffrn_standards_number     0
_diffrn_standards_interval_count     .
_diffrn_standards_interval_time     .
_diffrn_standards_decay_%     ?
_refine_special_details
;
 Refinement of F^2^ against ALL reflections.  The weighted R-factor wR and
 goodness of fit S are based on F^2^, conventional R-factors R are based
 on F, with F set to zero for negative F^2^. The threshold expression of
 F^2^ > 2sigma(F^2^) is used only for calculating R-factors(gt) etc. and is
 not relevant to the choice of reflections for refinement.  R-factors based
 on F^2^ are statistically about twice as large as those based on F, and R-
 factors based on ALL data will be even larger.
;
_reflns_number_total     4613
_reflns_number_gt     2927
_reflns_threshold_expression     I>2\s(I)
_refine_ls_structure_factor_coef     Fsqd
_refine_ls_matrix_type     full
_refine_ls_R_factor_all     0.0801
_refine_ls_R_factor_gt     0.0491
_refine_ls_wR_factor_gt     0.1251
_refine_ls_wR_factor_ref     0.1452
_refine_ls_goodness_of_fit_ref     1.035
_refine_ls_restrained_S_all     1.035
_refine_ls_number_reflns     4613
_refine_ls_number_parameters     217
_refine_ls_number_restraints     0
_refine_ls_hydrogen_treatment     constr
_refine_ls_weighting_scheme     calc
_refine_ls_weighting_details
         'calc w=1/[\s^2^(Fo^2^)+(0.0666P)^2^+0.1135P] where P=(Fo^2^+2Fc^2^)/3'
_atom_sites_solution_hydrogens     geom
_atom_sites_solution_primary     direct
_atom_sites_solution_secondary     difmap
_refine_ls_shift/su_max     0.001
_refine_ls_shift/su_mean     0.000
_refine_diff_density_max     0.127
_refine_diff_density_min     -0.183
_refine_ls_extinction_method     none
_refine_ls_extinction_coef     ?
loop_
    _atom_type_symbol
    _atom_type_description
    _atom_type_scat_dispersion_real
    _atom_type_scat_dispersion_imag
    _atom_type_scat_source
    'C' 'C' 0.0033 0.0016
                         'International Tables Vol C Tables 4.2.6.8 and 6.1.1.4'
    'H' 'H' 0.0000 0.0000
                         'International Tables Vol C Tables 4.2.6.8 and 6.1.1.4'
    'O' 'O' 0.0106 0.0060
                         'International Tables Vol C Tables 4.2.6.8 and 6.1.1.4'
_computing_data_collection     'APEX2 (Bruker, 2009)'
_computing_cell_refinement     'SAINT (Bruker, 2009)'
_computing_data_reduction     'SAINT (Bruker, 2009)'
_computing_structure_solution     'SHELXTL (Sheldrick, 2008)'
_computing_structure_refinement     'SHELXTL (Sheldrick, 2008)'
_computing_molecular_graphics     'SHELXTL (Sheldrick, 2008)'
_computing_publication_material
;
SHELXTL (Sheldrick, 2008) and PLATON (Spek, 2009)
;
loop_
    _atom_site_type_symbol
    _atom_site_label
    _atom_site_fract_x
    _atom_site_fract_y
    _atom_site_fract_z
    _atom_site_U_iso_or_equiv
    _atom_site_adp_type
    _atom_site_calc_flag
    _atom_site_refinement_flags
    _atom_site_occupancy
    _atom_site_disorder_assembly
    _atom_site_disorder_group
    O O1 0.69332(7) 0.38054(17) 0.93970(4) 0.0546(2) Uani d . 1 . .
    O O2 0.88773(8) 0.39205(19) 0.89709(4) 0.0634(3) Uani d . 1 . .
    C C1 0.70209(14) -0.0387(3) 1.00451(6) 0.0650(4) Uani d . 1 . .
    H H1A 0.6455 -0.0275 0.9704 0.078 Uiso calc R 1 . .
    C C2 0.69661(18) -0.2210(3) 1.04270(7) 0.0778(5) Uani d . 1 . .
    H H2A 0.6366 -0.3325 1.0340 0.093 Uiso calc R 1 . .
    C C3 0.77931(18) -0.2381(3) 1.09335(7) 0.0790(5) Uani d . 1 . .
    H H3A 0.7755 -0.3612 1.1189 0.095 Uiso calc R 1 . .
    C C4 0.86718(15) -0.0739(3) 1.10617(7) 0.0779(5) Uani d . 1 . .
    H H4A 0.9232 -0.0854 1.1405 0.093 Uiso calc R 1 . .
    C C5 0.87316(13) 0.1090(3) 1.06854(6) 0.0643(4) Uani d . 1 . .
    H H5A 0.9327 0.2215 1.0778 0.077 Uiso calc R 1 . .
    C C6 0.79093(11) 0.1262(2) 1.01686(5) 0.0502(3) Uani d . 1 . .
    C C7 0.80427(11) 0.3130(2) 0.97448(5) 0.0504(3) Uani d . 1 . .
    H H7A 0.8427 0.4579 0.9944 0.060 Uiso calc R 1 . .
    C C8 0.87275(12) 0.2128(3) 0.93669(6) 0.0590(3) Uani d . 1 . .
    H H8A 0.9470 0.1598 0.9598 0.071 Uiso calc R 1 . .
    H H8B 0.8338 0.0716 0.9164 0.071 Uiso calc R 1 . .
    C C9 0.79160(10) 0.5302(2) 0.87464(5) 0.0501(3) Uani d . 1 . .
    C C10 0.79662(11) 0.6914(2) 0.82942(5) 0.0505(3) Uani d . 1 . .
    C C11 0.89116(12) 0.6902(3) 0.80716(6) 0.0619(4) Uani d . 1 . .
    H H11A 0.9501 0.5790 0.8208 0.074 Uiso calc R 1 . .
    C C12 0.89711(14) 0.8519(3) 0.76553(6) 0.0706(4) Uani d . 1 . .
    H H12A 0.9596 0.8491 0.7507 0.085 Uiso calc R 1 . .
    C C13 0.81042(15) 1.0190(3) 0.74551(6) 0.0706(4) Uani d . 1 . .
    H H13A 0.8158 1.1311 0.7179 0.085 Uiso calc R 1 . .
    C C14 0.71683(14) 1.0214(3) 0.76584(6) 0.0639(4) Uani d . 1 . .
    H H14A 0.6590 1.1344 0.7516 0.077 Uiso calc R 1 . .
    C C15 0.70603(11) 0.8569(2) 0.80781(5) 0.0511(3) Uani d . 1 . .
    C C16 0.60599(11) 0.8495(2) 0.82931(5) 0.0500(3) Uani d . 1 . .
    C C17 0.51242(13) 1.0099(3) 0.81093(6) 0.0629(4) Uani d . 1 . .
    H H17A 0.5139 1.1283 0.7840 0.075 Uiso calc R 1 . .
    C C18 0.41948(13) 0.9955(3) 0.83177(6) 0.0669(4) Uani d . 1 . .
    H H18A 0.3593 1.1047 0.8192 0.080 Uiso calc R 1 . .
    C C19 0.41436(12) 0.8191(3) 0.87158(6) 0.0626(4) Uani d . 1 . .
    H H19A 0.3503 0.8082 0.8850 0.075 Uiso calc R 1 . .
    C C20 0.50375(11) 0.6612(3) 0.89093(6) 0.0545(3) Uani d . 1 . .
    H H20A 0.5000 0.5429 0.9175 0.065 Uiso calc R 1 . .
    C C21 0.60128(10) 0.6763(2) 0.87100(5) 0.0473(3) Uani d . 1 . .
    C C22 0.69876(10) 0.5239(2) 0.89464(5) 0.0479(3) Uani d . 1 . .
loop_
    _atom_site_aniso_label
    _atom_site_aniso_U_11
    _atom_site_aniso_U_22
    _atom_site_aniso_U_33
    _atom_site_aniso_U_12
    _atom_site_aniso_U_13
    _atom_site_aniso_U_23
    O1 0.0505(5) 0.0640(5) 0.0521(5) 0.0110(4) 0.0191(4) 0.0106(4)
    O2 0.0592(6) 0.0747(6) 0.0649(6) 0.0212(5) 0.0314(5) 0.0178(5)
    C1 0.0845(10) 0.0617(8) 0.0518(7) -0.0079(7) 0.0238(7) -0.0085(7)
    C2 0.1138(13) 0.0596(8) 0.0736(10) -0.0131(9) 0.0484(10) -0.0079(8)
    C3 0.1175(15) 0.0642(9) 0.0705(10) 0.0252(10) 0.0512(10) 0.0158(8)
    C4 0.0789(11) 0.0925(12) 0.0645(9) 0.0307(10) 0.0234(8) 0.0236(9)
    C5 0.0577(8) 0.0761(9) 0.0595(8) 0.0153(7) 0.0166(6) 0.0094(7)
    C6 0.0571(7) 0.0507(7) 0.0471(6) 0.0110(6) 0.0216(6) -0.0017(5)
    C7 0.0521(7) 0.0520(7) 0.0476(7) 0.0079(5) 0.0147(5) 0.0002(5)
    C8 0.0630(8) 0.0620(8) 0.0576(8) 0.0183(6) 0.0258(6) 0.0086(7)
    C9 0.0507(7) 0.0542(7) 0.0468(6) 0.0081(5) 0.0160(5) -0.0011(6)
    C10 0.0575(7) 0.0538(7) 0.0424(6) -0.0003(6) 0.0173(5) -0.0052(5)
    C11 0.0644(9) 0.0720(9) 0.0546(8) 0.0038(7) 0.0255(6) 0.0002(7)
    C12 0.0743(10) 0.0852(11) 0.0600(8) -0.0074(8) 0.0315(7) 0.0007(8)
    C13 0.0871(11) 0.0733(9) 0.0535(8) -0.0100(9) 0.0229(8) 0.0090(7)
    C14 0.0744(9) 0.0633(8) 0.0523(7) 0.0020(7) 0.0147(7) 0.0060(7)
    C15 0.0603(8) 0.0519(7) 0.0394(6) -0.0017(6) 0.0108(5) -0.0051(5)
    C16 0.0543(7) 0.0515(7) 0.0410(6) 0.0038(5) 0.0078(5) -0.0060(5)
    C17 0.0700(9) 0.0598(8) 0.0545(8) 0.0120(7) 0.0098(7) 0.0025(7)
    C18 0.0609(9) 0.0694(9) 0.0664(9) 0.0197(7) 0.0106(7) -0.0024(8)
    C19 0.0508(8) 0.0738(9) 0.0620(8) 0.0089(7) 0.0136(6) -0.0084(7)
    C20 0.0506(7) 0.0608(8) 0.0518(7) 0.0042(6) 0.0139(6) -0.0028(6)
    C21 0.0477(7) 0.0501(6) 0.0425(6) 0.0027(5) 0.0095(5) -0.0068(5)
    C22 0.0522(7) 0.0505(6) 0.0419(6) 0.0048(5) 0.0147(5) 0.0002(5)
_geom_special_details
;
 All esds (except the esd in the dihedral angle between two l.s. planes)
 are estimated using the full covariance matrix.  The cell esds are taken
 into account individually in the estimation of esds in distances, angles
 and torsion angles; correlations between esds in cell parameters are only
 used when they are defined by crystal symmetry.  An approximate (isotropic)
 treatment of cell esds is used for estimating esds involving l.s. planes.
;
loop_
    _geom_bond_atom_site_label_1
    _geom_bond_atom_site_label_2
    _geom_bond_site_symmetry_2
    _geom_bond_distance
    _geom_bond_publ_flag
    O1 C22 . 1.3742(14) ?
    O1 C7 . 1.4347(15) ?
    O2 C9 . 1.3749(15) ?
    O2 C8 . 1.4285(16) ?
    C1 C6 . 1.376(2) ?
    C1 C2 . 1.384(2) ?
    C1 H1A . 0.9300 ?
    C2 C3 . 1.373(3) ?
    C2 H2A . 0.9300 ?
    C3 C4 . 1.366(3) ?
    C3 H3A . 0.9300 ?
    C4 C5 . 1.378(2) ?
    C4 H4A . 0.9300 ?
    C5 C6 . 1.3882(19) ?
    C5 H5A . 0.9300 ?
    C6 C7 . 1.5002(18) ?
    C7 C8 . 1.5128(18) ?
    C7 H7A . 0.9800 ?
    C8 H8A . 0.9700 ?
    C8 H8B . 0.9700 ?
    C9 C22 . 1.3527(17) ?
    C9 C10 . 1.4337(17) ?
    C10 C11 . 1.4053(19) ?
    C10 C15 . 1.4130(18) ?
    C11 C12 . 1.370(2) ?
    C11 H11A . 0.9300 ?
    C12 C13 . 1.381(2) ?
    C12 H12A . 0.9300 ?
    C13 C14 . 1.366(2) ?
    C13 H13A . 0.9300 ?
    C14 C15 . 1.4027(18) ?
    C14 H14A . 0.9300 ?
    C15 C16 . 1.4570(19) ?
    C16 C21 . 1.4086(18) ?
    C16 C17 . 1.4103(18) ?
    C17 C18 . 1.368(2) ?
    C17 H17A . 0.9300 ?
    C18 C19 . 1.388(2) ?
    C18 H18A . 0.9300 ?
    C19 C20 . 1.3680(18) ?
    C19 H19A . 0.9300 ?
    C20 C21 . 1.4074(18) ?
    C20 H20A . 0.9300 ?
    C21 C22 . 1.4361(17) ?
loop_
    _geom_angle_atom_site_label_1
    _geom_angle_atom_site_label_2
    _geom_angle_atom_site_label_3
    _geom_angle_site_symmetry_1
    _geom_angle_site_symmetry_3
    _geom_angle
    _geom_angle_publ_flag
    C22 O1 C7 . . 112.41(9) ?
    C9 O2 C8 . . 113.33(10) ?
    C6 C1 C2 . . 120.25(15) ?
    C6 C1 H1A . . 119.9 ?
    C2 C1 H1A . . 119.9 ?
    C3 C2 C1 . . 120.32(17) ?
    C3 C2 H2A . . 119.8 ?
    C1 C2 H2A . . 119.8 ?
    C4 C3 C2 . . 119.81(15) ?
    C4 C3 H3A . . 120.1 ?
    C2 C3 H3A . . 120.1 ?
    C3 C4 C5 . . 120.33(16) ?
    C3 C4 H4A . . 119.8 ?
    C5 C4 H4A . . 119.8 ?
    C4 C5 C6 . . 120.40(16) ?
    C4 C5 H5A . . 119.8 ?
    C6 C5 H5A . . 119.8 ?
    C1 C6 C5 . . 118.87(13) ?
    C1 C6 C7 . . 121.44(12) ?
    C5 C6 C7 . . 119.58(13) ?
    O1 C7 C6 . . 108.98(10) ?
    O1 C7 C8 . . 108.36(10) ?
    C6 C7 C8 . . 111.39(10) ?
    O1 C7 H7A . . 109.4 ?
    C6 C7 H7A . . 109.4 ?
    C8 C7 H7A . . 109.4 ?
    O2 C8 C7 . . 111.52(11) ?
    O2 C8 H8A . . 109.3 ?
    C7 C8 H8A . . 109.3 ?
    O2 C8 H8B . . 109.3 ?
    C7 C8 H8B . . 109.3 ?
    H8A C8 H8B . . 108.0 ?
    C22 C9 O2 . . 123.01(11) ?
    C22 C9 C10 . . 121.12(11) ?
    O2 C9 C10 . . 115.82(11) ?
    C11 C10 C15 . . 119.68(12) ?
    C11 C10 C9 . . 120.98(12) ?
    C15 C10 C9 . . 119.32(11) ?
    C12 C11 C10 . . 120.44(14) ?
    C12 C11 H11A . . 119.8 ?
    C10 C11 H11A . . 119.8 ?
    C11 C12 C13 . . 120.06(14) ?
    C11 C12 H12A . . 120.0 ?
    C13 C12 H12A . . 120.0 ?
    C14 C13 C12 . . 120.62(14) ?
    C14 C13 H13A . . 119.7 ?
    C12 C13 H13A . . 119.7 ?
    C13 C14 C15 . . 121.39(14) ?
    C13 C14 H14A . . 119.3 ?
    C15 C14 H14A . . 119.3 ?
    C14 C15 C10 . . 117.76(12) ?
    C14 C15 C16 . . 122.88(12) ?
    C10 C15 C16 . . 119.36(11) ?
    C21 C16 C17 . . 117.38(12) ?
    C21 C16 C15 . . 119.29(11) ?
    C17 C16 C15 . . 123.32(12) ?
    C18 C17 C16 . . 121.56(14) ?
    C18 C17 H17A . . 119.2 ?
    C16 C17 H17A . . 119.2 ?
    C17 C18 C19 . . 120.48(13) ?
    C17 C18 H18A . . 119.8 ?
    C19 C18 H18A . . 119.8 ?
    C20 C19 C18 . . 119.84(14) ?
    C20 C19 H19A . . 120.1 ?
    C18 C19 H19A . . 120.1 ?
    C19 C20 C21 . . 120.61(13) ?
    C19 C20 H20A . . 119.7 ?
    C21 C20 H20A . . 119.7 ?
    C20 C21 C16 . . 120.07(11) ?
    C20 C21 C22 . . 120.54(11) ?
    C16 C21 C22 . . 119.33(11) ?
    C9 C22 O1 . . 122.63(11) ?
    C9 C22 C21 . . 121.26(11) ?
    O1 C22 C21 . . 116.06(10) ?
loop_
    _geom_torsion_atom_site_label_1
    _geom_torsion_atom_site_label_2
    _geom_torsion_atom_site_label_3
    _geom_torsion_atom_site_label_4
    _geom_torsion_site_symmetry_1
    _geom_torsion_site_symmetry_2
    _geom_torsion_site_symmetry_3
    _geom_torsion_site_symmetry_4
    _geom_torsion
    _geom_torsion_publ_flag
    C6 C1 C2 C3 . . . . 0.4(2) ?
    C1 C2 C3 C4 . . . . 0.2(2) ?
    C2 C3 C4 C5 . . . . 0.0(2) ?
    C3 C4 C5 C6 . . . . -0.9(2) ?
    C2 C1 C6 C5 . . . . -1.3(2) ?
    C2 C1 C6 C7 . . . . 175.03(13) ?
    C4 C5 C6 C1 . . . . 1.5(2) ?
    C4 C5 C6 C7 . . . . -174.83(13) ?
    C22 O1 C7 C6 . . . . -171.11(9) ?
    C22 O1 C7 C8 . . . . -49.75(14) ?
    C1 C6 C7 O1 . . . . 31.63(16) ?
    C5 C6 C7 O1 . . . . -152.09(11) ?
    C1 C6 C7 C8 . . . . -87.87(15) ?
    C5 C6 C7 C8 . . . . 88.41(15) ?
    C9 O2 C8 C7 . . . . -40.45(16) ?
    O1 C7 C8 O2 . . . . 61.41(15) ?
    C6 C7 C8 O2 . . . . -178.73(11) ?
    C8 O2 C9 C22 . . . . 10.01(18) ?
    C8 O2 C9 C10 . . . . -172.32(11) ?
    C22 C9 C10 C11 . . . . -177.33(12) ?
    O2 C9 C10 C11 . . . . 4.95(18) ?
    C22 C9 C10 C15 . . . . 3.94(19) ?
    O2 C9 C10 C15 . . . . -173.77(11) ?
    C15 C10 C11 C12 . . . . 1.4(2) ?
    C9 C10 C11 C12 . . . . -177.34(13) ?
    C10 C11 C12 C13 . . . . 0.6(2) ?
    C11 C12 C13 C14 . . . . -1.6(2) ?
    C12 C13 C14 C15 . . . . 0.6(2) ?
    C13 C14 C15 C10 . . . . 1.4(2) ?
    C13 C14 C15 C16 . . . . -178.18(13) ?
    C11 C10 C15 C14 . . . . -2.33(19) ?
    C9 C10 C15 C14 . . . . 176.42(11) ?
    C11 C10 C15 C16 . . . . 177.24(12) ?
    C9 C10 C15 C16 . . . . -4.02(18) ?
    C14 C15 C16 C21 . . . . 179.16(12) ?
    C10 C15 C16 C21 . . . . -0.38(17) ?
    C14 C15 C16 C17 . . . . -1.50(19) ?
    C10 C15 C16 C17 . . . . 178.96(12) ?
    C21 C16 C17 C18 . . . . -1.3(2) ?
    C15 C16 C17 C18 . . . . 179.35(13) ?
    C16 C17 C18 C19 . . . . -0.7(2) ?
    C17 C18 C19 C20 . . . . 1.2(2) ?
    C18 C19 C20 C21 . . . . 0.2(2) ?
    C19 C20 C21 C16 . . . . -2.18(19) ?
    C19 C20 C21 C22 . . . . 174.94(12) ?
    C17 C16 C21 C20 . . . . 2.68(18) ?
    C15 C16 C21 C20 . . . . -177.94(11) ?
    C17 C16 C21 C22 . . . . -174.49(11) ?
    C15 C16 C21 C22 . . . . 4.90(17) ?
    O2 C9 C22 O1 . . . . 0.8(2) ?
    C10 C9 C22 O1 . . . . -176.74(11) ?
    O2 C9 C22 C21 . . . . 178.22(11) ?
    C10 C9 C22 C21 . . . . 0.67(19) ?
    C7 O1 C22 C9 . . . . 21.05(16) ?
    C7 O1 C22 C21 . . . . -156.48(10) ?
    C20 C21 C22 C9 . . . . 177.71(12) ?
    C16 C21 C22 C9 . . . . -5.14(18) ?
    C20 C21 C22 O1 . . . . -4.72(17) ?
    C16 C21 C22 O1 . . . . 172.42(10) ?
