# Supplementary material for: 2-Phenyl-2,3-dihydro­phenanthro[9,10-b][1,4]dioxine
Source: Acta Crystallogr Sect E Struct Rep Online. 2011 Feb 5;67(Pt 3):o572. doi: 10.1107/S1600536811003904 (PMC3051958; doi:10.1107/S1600536811003904)
Supplement: Supplementary file 2 [file e-67-0o572-Isup2.hkl]

# 
# h,k,l, Fc-squared, Fo-squared, sigma(Fo-squared) and status flag 
# 
data_I
_shelx_title ' wdd49_0m in P2(1)/c (RT)' 
_shelx_refln_list_code          4 
_shelx_F_calc_maximum      177.13 
_exptl_crystal_F_000       656.00 
_reflns_d_resolution_high  0.7091 
 
loop_ 
 _symmetry_equiv_pos_as_xyz 
 'x, y, z' 
 '-x, y+1/2, -z+1/2' 
 '-x, -y, -z' 
 'x, -y-1/2, z-1/2' 
 
_cell_length_a    12.1831 
_cell_length_b     5.4674 
_cell_length_c    24.6064 
_cell_angle_alpha  90.000 
_cell_angle_beta  106.005 
_cell_angle_gamma  90.000 
 
_shelx_F_squared_multiplier     1.000 
 
loop_ 
 _refln_index_h 
 _refln_index_k 
 _refln_index_l 
 _refln_F_squared_calc 
 _refln_F_squared_meas 
 _refln_F_squared_sigma 
 _refln_observed_status 
   2   0   0    14189.72    12289.63    170.76 o 
   3   0   0     5353.01     5091.37     56.01 o 
   4   0   0     1498.10     1402.85     14.47 o 
   5   0   0     1911.91     1827.35     18.86 o 
   6   0   0        0.29        0.45      0.41 o 
   7   0   0      171.19      183.09      3.61 o 
   8   0   0       29.05       32.22      2.20 o 
   9   0   0       17.95       18.22      1.51 o 
  10   0   0     2643.51     2710.91     38.32 o 
  11   0   0      325.25      346.76      9.42 o 
  12   0   0      216.34      245.12      7.77 o 
  13   0   0       58.35       68.24      4.34 o 
  14   0   0        7.65        6.55      3.00 o 
  15   0   0        1.38        2.66      2.16 o 
  16   0   0        1.72       11.18      4.20 o 
   1   1   0      830.35      841.38     12.67 o 
   2   1   0     1201.20     1161.28     12.40 o 
   3   1   0       91.97       82.65      1.30 o 
   4   1   0      164.80      167.57      2.29 o 
   5   1   0      213.06      207.16      2.84 o 
   6   1   0      129.31      124.30      1.57 o 
   7   1   0      102.40      117.07      1.91 o 
   8   1   0        3.31        1.84      0.53 o 
   9   1   0        6.49        6.69      0.74 o 
  10   1   0       74.85       76.46      2.19 o 
  11   1   0       14.71       14.17      1.29 o 
  12   1   0        8.04        7.21      1.45 o 
  13   1   0        6.46        5.16      1.94 o 
  14   1   0       11.03       12.97      2.83 o 
  15   1   0        1.12        2.21      2.25 o 
  16   1   0        0.38        3.49      4.77 o 
   0   2   0       48.86       45.88      1.40 o 
   1   2   0      276.16      261.71      3.64 o 
   2   2   0       50.67       53.22      1.16 o 
   3   2   0       21.75       20.53      0.71 o 
   4   2   0      425.65      451.40      4.79 o 
   5   2   0      389.88      459.09      5.10 o 
   6   2   0      112.97      110.32      2.02 o 
   7   2   0      105.00      105.89      2.40 o 
   8   2   0       60.94       55.51      2.31 o 
   9   2   0       20.48       19.89      1.43 o 
  10   2   0        0.68       -0.24      0.72 o 
  11   2   0        2.23        1.50      0.83 o 
  12   2   0        1.34       -0.31      1.02 o 
  13   2   0        2.54        3.10      1.32 o 
  14   2   0       11.32       13.88      2.00 o 
  15   2   0        8.10        9.86      1.86 o 
   1   3   0      359.33      359.70      4.97 o 
   2   3   0       45.70       55.19      1.50 o 
   3   3   0       66.15       54.12      1.51 o 
   4   3   0        0.03        0.72      0.31 o 
   5   3   0        6.31        6.08      0.78 o 
   6   3   0        5.39        4.95      0.61 o 
   7   3   0        0.57        2.44      1.14 o 
   8   3   0       46.71       43.24      2.39 o 
   9   3   0        5.14        4.81      1.03 o 
  10   3   0        4.13        2.13      1.06 o 
  11   3   0        8.02        7.88      1.40 o 
  12   3   0        0.09        0.32      0.99 o 
  13   3   0        1.96        3.04      1.77 o 
  14   3   0        0.15        0.14      1.85 o 
  15   3   0        0.05       -1.08      1.66 o 
   0   4   0        9.70        6.24      0.86 o 
   1   4   0       39.60       35.83      1.11 o 
   2   4   0       35.78       33.18      1.30 o 
   3   4   0        0.37        0.42      0.64 o 
   4   4   0      217.08      225.99      3.95 o 
   5   4   0       18.41       20.74      1.11 o 
   6   4   0        0.00       -0.58      0.58 o 
   7   4   0        3.60        1.77      0.88 o 
   8   4   0       26.03       22.13      1.95 o 
   9   4   0        0.30        1.00      1.02 o 
  10   4   0        2.30        2.47      1.16 o 
  11   4   0        2.43        1.56      1.14 o 
  12   4   0        1.53        0.92      1.28 o 
  13   4   0        0.31        0.26      1.26 o 
  14   4   0        2.34       -0.50      1.81 o 
   1   5   0       33.66       33.81      1.66 o 
   2   5   0       13.15       10.48      1.32 o 
   3   5   0      105.85      108.41      3.61 o 
   4   5   0        0.02       -0.39      0.39 o 
   5   5   0        0.10       -0.26      0.66 o 
   6   5   0        0.38        0.62      0.76 o 
   7   5   0       43.79       39.03      2.19 o 
   8   5   0        9.01        8.31      1.37 o 
   9   5   0        4.69        3.96      1.22 o 
  10   5   0       17.84       21.13      2.17 o 
  11   5   0        0.14        0.55      1.29 o 
  12   5   0        0.70       -0.09      1.41 o 
   0   6   0      163.45      158.25      5.41 o 
   1   6   0       61.20       58.07      2.25 o 
   2   6   0        1.36        0.26      0.93 o 
   3   6   0        3.13        2.86      1.35 o 
   4   6   0        0.20        1.68      1.06 o 
   5   6   0       10.68       11.20      1.12 o 
   6   6   0        0.73        1.80      0.65 o 
   7   6   0        0.48        1.37      0.70 o 
   8   6   0        5.12        4.36      1.02 o 
   9   6   0       11.30       12.16      1.42 o 
  10   6   0       24.94       32.39      2.71 o 
   1   7   0       13.52       13.14      2.27 o 
   2   7   0        0.01        1.55      1.32 o 
   3   7   0        0.65        1.71      1.06 o 
   4   7   0        2.71        5.04      1.51 o 
   5   7   0        0.28       -0.12      1.90 o 
   6   7   0        1.02        1.59      1.02 o 
 -16   1   1        0.25        1.52      5.35 o 
 -15   1   1        4.11        7.01      3.12 o 
 -14   1   1       12.38       10.05      1.96 o 
 -13   1   1        0.69        0.81      1.55 o 
 -12   1   1        2.72        0.27      1.08 o 
 -11   1   1       10.42        7.58      1.09 o 
 -10   1   1      591.01      600.70      8.17 o 
  -9   1   1       29.62       29.89      1.24 o 
  -8   1   1      101.16      101.74      1.94 o 
  -7   1   1      406.94      405.96      4.11 o 
  -6   1   1       29.50       28.14      0.82 o 
  -5   1   1      190.67      204.20      2.80 o 
  -4   1   1       54.36       54.60      1.20 o 
  -3   1   1     1280.28     1286.67     11.81 o 
  -2   1   1        7.87        5.92      1.67 o 
  -1   1   1      339.92      350.14      4.42 o 
   0   1   1      161.10      144.34      2.54 o 
   1   1   1      123.09       97.55      2.04 o 
   2   1   1      394.74      384.93      5.52 o 
   3   1   1      677.94      672.60      6.54 o 
   4   1   1      574.57      590.87      6.74 o 
   5   1   1       13.18       17.27      0.80 o 
   6   1   1       65.52       65.56      1.14 o 
   7   1   1        4.24        6.80      0.57 o 
   8   1   1       19.99       20.73      1.01 o 
   9   1   1       57.27       52.62      1.55 o 
  10   1   1       34.04       31.63      1.59 o 
  11   1   1        2.91        0.00      0.88 o 
  12   1   1        0.07       -1.01      1.01 o 
  13   1   1        7.70       11.22      2.51 o 
  14   1   1        0.90        1.93      2.04 o 
  15   1   1        4.20        1.15      2.08 o 
  16   1   1        1.11        2.04      2.43 o 
 -16   2   1        0.93        9.91      2.80 o 
 -15   2   1        2.65        3.13      1.57 o 
 -14   2   1       35.88       45.72      4.18 o 
 -13   2   1        0.09        0.36      1.08 o 
 -12   2   1        2.47        1.10      1.08 o 
 -11   2   1        2.99        4.48      0.98 o 
 -10   2   1       37.72       36.41      1.96 o 
  -9   2   1       61.96       63.69      2.13 o 
  -8   2   1       11.81       12.20      1.09 o 
  -7   2   1       26.44       35.90      1.63 o 
  -6   2   1       33.95       32.79      1.09 o 
  -5   2   1        1.07        2.07      0.50 o 
  -4   2   1     2750.28     2942.31     26.00 o 
  -3   2   1     1201.62     1267.55     12.37 o 
  -2   2   1       58.44       65.48      1.24 o 
  -1   2   1       84.46       74.55      1.90 o 
   0   2   1       41.99       44.23      1.03 o 
   1   2   1      290.58      264.85      3.72 o 
   2   2   1      124.44      118.44      2.28 o 
   3   2   1      204.30      235.80      2.94 o 
   4   2   1      168.58      209.57      2.71 o 
   5   2   1      402.60      456.24      5.62 o 
   6   2   1     1058.91     1132.60     11.27 o 
   7   2   1      395.73      420.22      5.76 o 
   8   2   1        6.95        7.15      0.92 o 
   9   2   1        7.06        8.86      1.07 o 
  10   2   1        0.42       -0.54      0.65 o 
  11   2   1        2.01        1.48      0.86 o 
  12   2   1        0.00       -0.27      1.03 o 
  13   2   1        5.14        5.94      1.57 o 
  14   2   1        2.53        3.24      1.46 o 
  15   2   1       13.48       21.83      5.76 o 
 -15   3   1        0.63        0.32      1.75 o 
 -14   3   1       24.65       23.04      3.39 o 
 -13   3   1        0.18        1.59      1.73 o 
 -12   3   1       16.55       18.80      2.33 o 
 -11   3   1        5.23        4.91      1.21 o 
 -10   3   1        3.26        2.68      0.95 o 
  -9   3   1        4.16        1.46      1.01 o 
  -8   3   1        1.41        1.06      0.89 o 
  -7   3   1        0.00        0.44      0.58 o 
  -6   3   1       48.29       44.88      1.43 o 
  -5   3   1       81.27       84.56      1.82 o 
  -4   3   1       51.95       63.82      1.35 o 
  -3   3   1       49.31       58.33      1.38 o 
  -2   3   1      297.91      332.10      6.24 o 
  -1   3   1        4.31        4.77      0.46 o 
   0   3   1       50.04       47.38      1.27 o 
   1   3   1      391.29      394.21      4.91 o 
   2   3   1        1.56        0.76      0.37 o 
   3   3   1        1.06        1.58      0.48 o 
   4   3   1      193.41      223.98      3.07 o 
   5   3   1       19.23       17.34      1.02 o 
   6   3   1       14.76       12.51      1.09 o 
   7   3   1       43.02       41.05      2.19 o 
   8   3   1       21.07       17.59      1.47 o 
   9   3   1       12.94        9.95      1.29 o 
  10   3   1       25.11       23.43      1.89 o 
  11   3   1        3.66        6.25      1.24 o 
  12   3   1        2.75        2.73      1.20 o 
  13   3   1       15.28       16.02      2.67 o 
  14   3   1        2.25        1.54      1.85 o 
  15   3   1        0.05        0.00      1.85 o 
 -14   4   1        0.14        0.20      1.74 o 
 -13   4   1        2.59        3.03      1.34 o 
 -12   4   1        0.92        3.70      1.95 o 
 -11   4   1        1.03        0.67      1.11 o 
 -10   4   1        0.28        2.02      1.18 o 
  -9   4   1        0.32        0.27      0.88 o 
  -8   4   1        3.05        0.65      0.92 o 
  -7   4   1       12.81       13.25      1.44 o 
  -6   4   1       53.95       53.12      2.13 o 
  -5   4   1        0.04       -0.40      0.40 o 
  -4   4   1       31.88       27.68      0.97 o 
  -3   4   1      334.81      335.19      5.12 o 
  -2   4   1       10.03       11.45      0.91 o 
  -1   4   1        3.25        3.32      0.48 o 
   0   4   1       11.78       11.79      1.23 o 
   1   4   1       22.81       22.44      1.42 o 
   2   4   1       27.77       30.60      0.97 o 
   3   4   1       52.54       56.65      1.68 o 
   4   4   1        0.70        0.82      0.47 o 
   5   4   1        0.89        1.18      0.54 o 
   6   4   1       28.52       28.18      1.77 o 
   7   4   1      136.25      119.66      4.30 o 
   8   4   1       42.34       42.32      2.47 o 
   9   4   1       10.70        7.11      1.43 o 
  10   4   1        5.31        3.78      1.29 o 
  11   4   1        1.05        1.18      1.13 o 
  12   4   1        0.25        0.91      1.22 o 
  13   4   1        0.24        0.23      1.31 o 
 -12   5   1        4.02        6.95      1.78 o 
 -11   5   1        1.25        4.16      1.48 o 
 -10   5   1        7.53        6.88      1.58 o 
  -9   5   1       20.74       18.10      1.94 o 
  -8   5   1        0.14        0.34      0.89 o 
  -7   5   1       47.09       44.68      2.33 o 
  -6   5   1       38.02       36.24      2.08 o 
  -5   5   1      117.19      108.93      2.69 o 
  -4   5   1        2.31        2.35      0.59 o 
  -3   5   1       26.32       27.96      2.10 o 
  -2   5   1       82.89       79.77      2.78 o 
  -1   5   1       38.07       40.83      1.81 o 
   0   5   1        0.34        0.79      0.41 o 
   1   5   1        0.01       -0.77      0.77 o 
   2   5   1        0.45        0.47      0.87 o 
   3   5   1       62.44       57.98      3.07 o 
   4   5   1       50.22       49.24      1.22 o 
   5   5   1       35.96       37.40      2.51 o 
   6   5   1       18.77       21.91      1.57 o 
   7   5   1       18.65       16.56      1.65 o 
   8   5   1        0.08        0.41      0.94 o 
   9   5   1       23.47       24.90      2.24 o 
  10   5   1        1.35        3.24      1.53 o 
  11   5   1        0.25       -0.13      1.31 o 
  12   5   1        2.08        3.73      1.67 o 
 -10   6   1       10.03       10.16      1.80 o 
  -9   6   1        0.78        1.25      1.08 o 
  -8   6   1        8.08        9.38      2.55 o 
  -7   6   1        5.55        4.59      0.85 o 
  -6   6   1        6.61        7.03      0.82 o 
  -5   6   1        1.23        0.82      0.66 o 
  -4   6   1        3.43        3.75      1.38 o 
  -3   6   1       18.78       18.15      4.67 o 
  -2   6   1       16.00       14.20      1.88 o 
  -1   6   1        0.07       -0.66      0.79 o 
   0   6   1      149.01      146.70      3.65 o 
   1   6   1        5.03        5.18      1.07 o 
   2   6   1       46.19       45.11      2.28 o 
   3   6   1        3.68        5.09      1.20 o 
   4   6   1        0.92        1.40      1.00 o 
   5   6   1       12.24       12.43      1.20 o 
   6   6   1        6.54        5.58      0.84 o 
   7   6   1        0.19       -0.52      0.61 o 
   8   6   1        1.47        2.03      0.85 o 
   9   6   1        2.12        2.50      1.00 o 
  10   6   1       10.85        9.99      1.47 o 
  -7   7   1        2.72        4.75      1.02 o 
  -6   7   1        1.58        2.92      0.83 o 
  -5   7   1        6.89        7.37      1.74 o 
  -4   7   1        0.91        3.03      1.20 o 
  -3   7   1        1.44        2.88      1.59 o 
  -2   7   1        0.23        0.60      1.49 o 
  -1   7   1        6.26        7.26      1.96 o 
   0   7   1        0.43        1.40      1.76 o 
   1   7   1        7.23       10.28      2.10 o 
   2   7   1        0.15        1.67      1.71 o 
   3   7   1        0.13        0.55      1.04 o 
   4   7   1        0.05       -0.46      1.06 o 
   5   7   1        7.08        8.68      1.12 o 
   6   7   1        2.34        2.50      0.86 o 
 -16   0   2       10.77       12.16      3.99 o 
 -15   0   2        2.55        4.72      2.90 o 
 -14   0   2        7.83        6.14      2.55 o 
 -13   0   2        9.82        5.32      2.31 o 
 -12   0   2       99.89      102.32      5.09 o 
 -11   0   2      256.70      256.62      7.82 o 
 -10   0   2       41.33       35.01      2.57 o 
  -9   0   2       14.46       16.35      1.42 o 
  -8   0   2      245.79      254.55      4.65 o 
  -7   0   2       71.26       69.54      2.15 o 
  -6   0   2       84.20      108.23      2.21 o 
  -5   0   2      522.01      479.90      6.53 o 
  -4   0   2     1006.95      992.14     11.45 o 
  -3   0   2        5.99       11.98      0.92 o 
  -2   0   2     3229.56     3096.93     34.16 o 
  -1   0   2    10699.36     9572.34    146.37 o 
   1   0   2     3016.15     2863.58     36.75 o 
   2   0   2     4670.84     4266.24     69.13 o 
   3   0   2      286.43      263.68      3.34 o 
   4   0   2      840.13      825.60      9.01 o 
   5   0   2        8.16       10.53      0.77 o 
   6   0   2     1054.31     1036.19     11.54 o 
   7   0   2        4.00        6.04      0.76 o 
   8   0   2        0.00        0.51      0.54 o 
   9   0   2      441.06      408.40      7.97 o 
  10   0   2       22.12       28.85      2.86 o 
  11   0   2      835.86      840.04     17.81 o 
  12   0   2        5.55        2.86      2.31 o 
  13   0   2        3.54        2.90      1.80 o 
  14   0   2        0.06        0.92      1.99 o 
  15   0   2       10.17       10.36      3.54 o 
  16   0   2        4.16       12.31      4.16 o 
 -16   1   2        1.81        0.72      6.00 o 
 -15   1   2        0.20       -0.75      2.10 o 
 -14   1   2        3.27        5.51      1.70 o 
 -13   1   2       21.32       22.48      3.01 o 
 -12   1   2       44.25       48.68      2.56 o 
 -11   1   2       69.37       63.36      2.37 o 
 -10   1   2      364.16      347.40      5.02 o 
  -9   1   2      514.28      482.98      5.33 o 
  -8   1   2       29.04       28.03      1.16 o 
  -7   1   2      225.51      224.56      2.46 o 
  -6   1   2      295.11      274.22      3.14 o 
  -5   1   2      342.98      347.37      4.11 o 
  -4   1   2      143.52      137.29      2.68 o 
  -3   1   2      878.47      805.77      7.68 o 
  -2   1   2    11114.73    10305.58    155.65 o 
  -1   1   2       76.61       74.69      3.23 o 
   0   1   2     1310.45     1319.62     11.15 o 
   1   1   2    14362.18    12626.59    153.00 o 
   2   1   2      357.26      349.85      3.85 o 
   3   1   2      681.75      682.12      6.68 o 
   4   1   2        0.22        1.29      0.53 o 
   5   1   2     1157.73     1261.35      9.94 o 
   6   1   2      111.88      126.33      1.80 o 
   7   1   2        0.33        0.00      0.48 o 
   8   1   2       76.75       72.57      1.64 o 
   9   1   2       11.82       11.66      1.22 o 
  10   1   2       47.66       40.32      1.79 o 
  11   1   2      195.93      211.35      4.11 o 
  12   1   2        1.30        1.65      1.55 o 
  13   1   2        0.06        0.30      1.65 o 
  14   1   2        5.28        3.58      3.92 o 
  15   1   2        7.90        7.52      3.46 o 
  16   1   2        5.34        8.53      2.80 o 
 -16   2   2        5.06       14.27      3.31 o 
 -15   2   2        0.04        0.48      2.08 o 
 -14   2   2        4.34        0.47      1.50 o 
 -13   2   2        8.03        9.08      1.93 o 
 -12   2   2        4.55        2.31      1.22 o 
 -11   2   2        1.05        0.98      0.79 o 
 -10   2   2       13.35       19.43      1.44 o 
  -9   2   2        1.44        2.14      0.80 o 
  -8   2   2        6.93        4.87      0.81 o 
  -7   2   2      240.85      238.87      3.83 o 
  -6   2   2       12.38       13.16      0.78 o 
  -5   2   2       14.17       15.79      0.94 o 
  -4   2   2        1.73        1.58      0.67 o 
  -3   2   2      388.22      398.35      5.50 o 
  -2   2   2       43.15       45.34      0.98 o 
  -1   2   2      514.58      525.16      6.87 o 
   0   2   2      885.26      868.97     10.32 o 
   1   2   2        0.20       -0.27      0.30 o 
   2   2   2      393.93      383.67      4.69 o 
   3   2   2     2635.17     2695.60     25.56 o 
   4   2   2      748.32      853.63      8.34 o 
   5   2   2      419.13      483.24      5.31 o 
   6   2   2       58.92       62.41      1.97 o 
   7   2   2       64.33       63.05      3.16 o 
   8   2   2       55.77       64.70      2.06 o 
   9   2   2       54.89       58.11      2.09 o 
  10   2   2        3.29        3.06      0.96 o 
  11   2   2        0.99        0.09      0.83 o 
  12   2   2        0.14       -0.48      1.02 o 
  13   2   2       16.56       21.90      2.32 o 
  14   2   2       13.63       22.12      2.45 o 
  15   2   2        6.64        9.95      4.34 o 
 -15   3   2        0.52        0.15      1.70 o 
 -14   3   2       14.83       19.22      3.05 o 
 -13   3   2        0.16        1.24      1.67 o 
 -12   3   2       15.79       12.29      1.70 o 
 -11   3   2        1.03        2.53      1.06 o 
 -10   3   2        8.92        8.65      1.28 o 
  -9   3   2        7.93        6.50      1.11 o 
  -8   3   2        1.75        0.74      0.84 o 
  -7   3   2       12.79       17.24      1.50 o 
  -6   3   2        0.22        0.82      0.40 o 
  -5   3   2       81.02       99.19      1.97 o 
  -4   3   2      375.79      394.04      5.87 o 
  -3   3   2        7.00        7.50      0.76 o 
  -2   3   2      207.78      229.28      3.84 o 
  -1   3   2       12.69       12.01      0.65 o 
   0   3   2        0.31        0.36      0.28 o 
   1   3   2      159.52      160.07      2.26 o 
   2   3   2       63.91       66.47      1.75 o 
   3   3   2        2.18        2.44      0.33 o 
   4   3   2       27.99       29.76      1.03 o 
   5   3   2       74.67       82.90      1.89 o 
   6   3   2       15.39       16.60      1.42 o 
   7   3   2        9.45        8.44      2.01 o 
   8   3   2        0.39        0.62      0.71 o 
   9   3   2        0.02       -0.65      0.65 o 
  10   3   2        5.76        5.58      1.18 o 
  11   3   2        3.88        2.18      1.06 o 
  12   3   2        0.07        0.20      1.10 o 
  13   3   2        0.36        0.84      1.57 o 
  14   3   2        0.00        0.22      1.60 o 
 -14   4   2        2.49        1.08      1.89 o 
 -13   4   2        0.32        1.50      1.53 o 
 -12   4   2        0.00        0.81      1.17 o 
 -11   4   2        0.28       -0.23      1.18 o 
 -10   4   2        2.61        2.67      1.23 o 
  -9   4   2       11.98       14.88      2.00 o 
  -8   4   2        4.79        2.65      1.04 o 
  -7   4   2       53.52       48.00      2.20 o 
  -6   4   2        7.21        8.04      1.07 o 
  -5   4   2       29.88       30.87      1.17 o 
  -4   4   2       70.26       70.86      1.43 o 
  -3   4   2       29.20       29.05      1.97 o 
  -2   4   2      102.02      113.47      2.52 o 
  -1   4   2       34.25       34.44      1.14 o 
   0   4   2       45.90       43.72      1.43 o 
   1   4   2       61.44       56.44      1.24 o 
   2   4   2       59.63       66.53      1.51 o 
   3   4   2      255.14      259.67      2.94 o 
   4   4   2        1.95        1.06      0.45 o 
   5   4   2        6.46        4.06      1.21 o 
   6   4   2       25.28       22.46      1.58 o 
   7   4   2        3.30        3.68      1.07 o 
   8   4   2       32.29       23.21      2.25 o 
   9   4   2       12.37       12.18      1.71 o 
  10   4   2        0.64       -0.17      1.01 o 
  11   4   2        1.41        2.22      1.24 o 
  12   4   2        0.27        0.89      1.38 o 
  13   4   2       12.83       12.76      2.10 o 
 -12   5   2        0.26       -0.87      2.30 o 
 -11   5   2       12.64       12.72      1.93 o 
 -10   5   2        4.01        6.11      1.50 o 
  -9   5   2       45.98       49.15      3.69 o 
  -8   5   2       32.80       30.68      2.21 o 
  -7   5   2        2.90        2.67      0.99 o 
  -6   5   2       47.22       46.15      2.41 o 
  -5   5   2        0.45       -0.62      0.72 o 
  -4   5   2        1.35        0.40      1.06 o 
  -3   5   2       59.60       57.54      2.68 o 
  -2   5   2        6.22        6.92      1.19 o 
  -1   5   2      125.91      130.81      3.38 o 
   0   5   2      113.07      128.23      2.06 o 
   1   5   2      463.64      475.32      6.65 o 
   2   5   2       39.52       37.97      4.08 o 
   3   5   2        6.54        5.21      0.62 o 
   4   5   2       14.79       16.60      1.00 o 
   5   5   2        0.82        1.55      0.86 o 
   6   5   2        4.58        4.26      0.82 o 
   7   5   2        2.66        2.51      1.03 o 
   8   5   2        9.33       10.50      1.48 o 
   9   5   2        8.12        9.46      1.64 o 
  10   5   2        9.24       16.61      2.08 o 
  11   5   2       26.65       37.23      3.07 o 
  12   5   2        1.49        2.34      1.58 o 
 -10   6   2        3.36        3.67      1.81 o 
  -9   6   2        0.35        1.89      1.06 o 
  -8   6   2        0.84        2.25      1.05 o 
  -7   6   2        2.68        2.04      1.11 o 
  -6   6   2       13.50       11.86      1.28 o 
  -5   6   2        3.29        3.41      0.80 o 
  -4   6   2        1.21        3.36      1.19 o 
  -3   6   2        4.15        8.24      1.41 o 
  -2   6   2        0.02       -0.46      1.02 o 
  -1   6   2       58.13       58.09      5.36 o 
   0   6   2       54.31       53.10      1.68 o 
   1   6   2       37.29       35.76      1.90 o 
   2   6   2        2.89        2.34      0.99 o 
   3   6   2        6.35        3.72      1.46 o 
   4   6   2        1.64        1.99      0.69 o 
   5   6   2       11.07       12.01      0.96 o 
   6   6   2        1.45        2.16      0.74 o 
   7   6   2        3.17        4.56      0.90 o 
   8   6   2        4.17        3.73      1.36 o 
   9   6   2        0.00        2.24      1.19 o 
  10   6   2        1.19        4.85      1.18 o 
  -7   7   2        0.12        1.86      0.92 o 
  -6   7   2        0.24        2.24      0.74 o 
  -5   7   2        0.29        1.97      2.58 o 
  -4   7   2        5.37        9.17      1.55 o 
  -3   7   2        1.20        2.19      1.07 o 
  -2   7   2        0.01       -0.03      0.86 o 
  -1   7   2        9.58        7.76      1.96 o 
   0   7   2       41.22       47.86      2.23 o 
   1   7   2        0.10       -0.30      1.59 o 
   2   7   2        9.30       13.10      2.52 o 
   3   7   2        0.47        0.74      1.47 o 
   4   7   2        3.26        3.91      1.39 o 
   5   7   2        1.89        1.45      0.88 o 
   6   7   2       10.44       11.89      1.35 o 
 -16   1   3        1.35        1.10      2.21 o 
 -15   1   3        1.22        1.62      2.15 o 
 -14   1   3        2.87        2.29      1.50 o 
 -13   1   3       11.44       10.19      3.82 o 
 -12   1   3       33.21       35.36      2.39 o 
 -11   1   3      257.58      259.94      4.52 o 
 -10   1   3        4.75        3.20      1.11 o 
  -9   1   3      671.38      636.72      6.54 o 
  -8   1   3        8.87        9.58      0.77 o 
  -7   1   3      269.73      288.29      2.98 o 
  -6   1   3     1272.46     1306.13     11.09 o 
  -5   1   3      100.03      110.77      1.91 o 
  -4   1   3       28.93       29.30      0.87 o 
  -3   1   3        0.64        2.18      0.69 o 
  -2   1   3     5220.50     5175.19     53.98 o 
  -1   1   3     7117.72     6628.13     68.51 o 
   0   1   3       16.70       16.20      0.54 o 
   1   1   3    31375.85    23804.73   1090.47 o 
   2   1   3      320.82      334.68      4.16 o 
   3   1   3       71.15       67.35      1.26 o 
   4   1   3      412.42      399.84      4.23 o 
   5   1   3       30.86       25.11      0.78 o 
   6   1   3      502.95      532.27      5.22 o 
   7   1   3       90.21       88.34      1.84 o 
   8   1   3        0.13       -0.23      0.45 o 
   9   1   3       13.86       13.47      1.09 o 
  10   1   3       30.43       30.76      1.70 o 
  11   1   3      200.29      229.11      4.31 o 
  12   1   3       43.23       44.19      4.50 o 
  13   1   3        3.50        1.36      1.94 o 
  14   1   3        0.27        2.40      2.96 o 
  15   1   3        0.61        0.56      3.57 o 
 -16   2   3        2.96        4.83      2.03 o 
 -15   2   3        0.05       -0.69      2.06 o 
 -14   2   3        0.35        0.32      1.26 o 
 -13   2   3       20.50       19.65      2.13 o 
 -12   2   3       14.54       11.40      1.72 o 
 -11   2   3        0.49        0.33      1.11 o 
 -10   2   3        5.14        5.95      0.99 o 
  -9   2   3      423.98      430.97      7.62 o 
  -8   2   3       41.25       42.13      1.68 o 
  -7   2   3       26.36       24.05      1.27 o 
  -6   2   3       30.55       29.08      1.03 o 
  -5   2   3       96.44       96.46      1.75 o 
  -4   2   3       45.28       36.98      1.29 o 
  -3   2   3      213.87      189.98      2.47 o 
  -2   2   3       48.97       56.39      1.74 o 
  -1   2   3        8.84       10.92      0.49 o 
   0   2   3      220.74      216.09      2.00 o 
   1   2   3      268.51      250.06      2.85 o 
   2   2   3      969.19      965.06     10.87 o 
   3   2   3        6.19       11.02      1.67 o 
   4   2   3      218.06      250.01      3.16 o 
   5   2   3        1.30        1.67      0.40 o 
   6   2   3        0.78        0.52      0.41 o 
   7   2   3      168.40      187.40      3.69 o 
   8   2   3       20.66       19.06      1.57 o 
   9   2   3        5.91        5.16      1.02 o 
  10   2   3        1.12        1.85      0.85 o 
  11   2   3        1.17        0.52      0.89 o 
  12   2   3        4.23        2.30      1.26 o 
  13   2   3        0.98        2.41      1.36 o 
  14   2   3       11.10       10.62      3.00 o 
  15   2   3        0.13        3.21      1.77 o 
 -15   3   3        1.98        2.72      1.96 o 
 -14   3   3        3.90        2.91      1.99 o 
 -13   3   3       56.74       66.50      4.30 o 
 -12   3   3        9.60        8.45      1.49 o 
 -11   3   3       11.27       11.51      1.69 o 
 -10   3   3       17.03       15.10      1.77 o 
  -9   3   3       49.94       50.91      3.27 o 
  -8   3   3       95.94      100.34      3.33 o 
  -7   3   3        2.63        2.20      0.73 o 
  -6   3   3        0.52        0.30      0.38 o 
  -5   3   3        0.86        0.92      0.57 o 
  -4   3   3        0.58       -0.34      0.34 o 
  -3   3   3     1912.12     2064.65     22.17 o 
  -2   3   3      824.78      875.16      9.80 o 
  -1   3   3        4.39        5.60      0.56 o 
   0   3   3       40.51       44.41      1.06 o 
   1   3   3       49.24       60.77      1.47 o 
   2   3   3      124.88      116.60      1.61 o 
   3   3   3       52.31       65.34      1.25 o 
   4   3   3        0.94        0.66      0.40 o 
   5   3   3       27.32       25.95      1.51 o 
   6   3   3        0.06        0.72      0.91 o 
   7   3   3       85.12       77.66      2.88 o 
   8   3   3       87.13       78.24      2.63 o 
   9   3   3        0.06        0.94      0.88 o 
  10   3   3        4.49        3.01      1.04 o 
  11   3   3        2.75        3.12      1.32 o 
  12   3   3        0.58       -1.00      1.00 o 
  13   3   3        0.73       -0.22      1.51 o 
  14   3   3        0.07        2.26      1.77 o 
 -14   4   3        2.94        4.56      2.76 o 
 -13   4   3        2.75        3.92      1.43 o 
 -12   4   3        5.49        7.34      1.70 o 
 -11   4   3        0.30        0.51      1.17 o 
 -10   4   3       19.85       17.91      2.04 o 
  -9   4   3       26.27       21.07      1.98 o 
  -8   4   3        0.00        0.28      0.88 o 
  -7   4   3        4.31        2.94      1.47 o 
  -6   4   3       31.23       32.13      1.79 o 
  -5   4   3       72.56       81.13      1.78 o 
  -4   4   3       97.52       99.11      1.79 o 
  -3   4   3       26.93       29.86      1.78 o 
  -2   4   3      100.26      107.36      2.51 o 
  -1   4   3        5.94        7.79      0.84 o 
   0   4   3       65.21       66.32      1.13 o 
   1   4   3       20.98       21.74      0.85 o 
   2   4   3       14.62       15.42      0.72 o 
   3   4   3       40.66       40.71      1.02 o 
   4   4   3       75.97       77.66      2.04 o 
   5   4   3       25.34       28.09      1.60 o 
   6   4   3       26.37       21.42      1.69 o 
   7   4   3        5.34        7.99      1.30 o 
   8   4   3       61.02       48.29      5.45 o 
   9   4   3        0.34        0.84      0.93 o 
  10   4   3        2.62        2.60      1.18 o 
  11   4   3        0.24       -0.08      1.14 o 
  12   4   3        1.33        1.32      1.65 o 
  13   4   3        0.17       -0.07      1.67 o 
 -12   5   3        2.42        2.08      1.43 o 
 -11   5   3        0.03        1.52      1.86 o 
 -10   5   3       20.29       16.67      2.03 o 
  -9   5   3       23.32       25.75      2.25 o 
  -8   5   3        2.48        6.79      1.32 o 
  -7   5   3       12.53       10.32      1.34 o 
  -6   5   3       29.25       23.85      1.63 o 
  -5   5   3       90.57       91.12      2.11 o 
  -4   5   3        3.27        3.90      1.18 o 
  -3   5   3      146.78      135.99      4.16 o 
  -2   5   3       11.89        8.16      1.25 o 
  -1   5   3        0.90       -0.49      0.75 o 
   0   5   3        3.74        4.23      0.49 o 
   1   5   3       16.31       15.16      0.77 o 
   2   5   3      211.57      207.08      2.92 o 
   3   5   3        0.60        0.60      0.40 o 
   4   5   3       32.24       33.65      1.34 o 
   5   5   3        0.52        0.52      0.57 o 
   6   5   3       74.92       77.69      2.54 o 
   7   5   3       28.26       26.04      1.64 o 
   8   5   3        0.15        0.94      0.94 o 
   9   5   3       16.79       12.43      1.72 o 
  10   5   3        5.35        6.75      1.59 o 
  11   5   3        0.00        0.76      2.14 o 
  12   5   3        4.08        4.38      1.71 o 
 -10   6   3        1.68        1.59      1.53 o 
  -9   6   3        2.17        1.86      1.11 o 
  -8   6   3        0.52        1.64      0.97 o 
  -7   6   3        3.53        3.59      1.02 o 
  -6   6   3       12.30       10.82      1.25 o 
  -5   6   3        3.01        3.81      1.15 o 
  -4   6   3       18.84       20.26      2.05 o 
  -3   6   3        5.11        4.79      1.99 o 
  -2   6   3       14.61       13.19      1.99 o 
  -1   6   3      151.61      163.36      4.19 o 
   0   6   3       26.35       26.13      1.78 o 
   1   6   3       87.13       79.41      2.70 o 
   2   6   3        4.48        5.03      0.85 o 
   3   6   3        6.34        6.56      0.75 o 
   4   6   3        0.03        0.20      0.61 o 
   5   6   3       10.17       10.49      0.98 o 
   6   6   3        0.50        0.86      0.67 o 
   7   6   3        1.53        1.05      0.80 o 
   8   6   3        0.24        0.45      0.80 o 
   9   6   3       29.99       32.64      2.16 o 
  -7   7   3        2.96        5.95      1.11 o 
  -6   7   3        5.57        6.12      1.17 o 
  -5   7   3        4.06        4.66      1.46 o 
  -4   7   3        0.00        2.43      2.14 o 
  -3   7   3        2.68        3.35      1.16 o 
  -2   7   3        0.72        1.47      0.97 o 
  -1   7   3        0.04        1.06      0.80 o 
   0   7   3       10.01       13.95      3.01 o 
   1   7   3       18.88       23.03      1.81 o 
   2   7   3        0.13        2.45      1.96 o 
   3   7   3        2.14        3.61      2.07 o 
   4   7   3        2.58        2.10      0.92 o 
   5   7   3        1.11        0.34      0.87 o 
   6   7   3        0.85        1.13      1.09 o 
 -16   0   4        2.74        2.35      8.16 o 
 -15   0   4        6.23        7.05      2.26 o 
 -14   0   4        1.52        1.61      4.89 o 
 -13   0   4        6.97        7.20      3.38 o 
 -12   0   4        9.93        5.35      1.70 o 
 -11   0   4       86.78       83.52      6.55 o 
 -10   0   4        1.77       -1.22      1.22 o 
  -9   0   4       67.79       73.05      3.46 o 
  -8   0   4      221.31      226.21      4.31 o 
  -7   0   4      109.39      113.67      2.95 o 
  -6   0   4      294.12      321.17      4.49 o 
  -5   0   4      942.38      920.05     11.39 o 
  -4   0   4     1739.00     1677.95     17.21 o 
  -3   0   4     1726.05     1609.57     18.38 o 
  -2   0   4     7914.45     7136.53     78.49 o 
  -1   0   4        7.73       11.53      0.53 o 
   0   0   4     2388.41     2242.81     28.84 o 
   1   0   4     8498.24     7771.32     70.53 o 
   2   0   4     1596.03     1512.69     17.57 o 
   3   0   4      375.28      359.12      4.42 o 
   4   0   4      680.88      668.29     10.06 o 
   5   0   4       25.12       27.06      1.14 o 
   6   0   4      569.71      566.92      7.08 o 
   7   0   4      227.12      207.24      8.14 o 
   8   0   4      453.73      438.98      7.01 o 
   9   0   4       30.08       30.34      2.82 o 
  10   0   4      117.25      116.93      4.84 o 
  11   0   4      454.71      477.92     11.74 o 
  12   0   4       17.73       14.43      2.49 o 
  13   0   4        0.08       -0.75      1.54 o 
  14   0   4        3.95        4.56      3.24 o 
  15   0   4        0.21        0.77      4.67 o 
 -16   1   4        9.80       12.92      2.99 o 
 -15   1   4        0.00       -0.88      2.81 o 
 -14   1   4        0.57        0.05      1.66 o 
 -13   1   4        8.33        7.79      2.25 o 
 -12   1   4       10.39       12.91      1.64 o 
 -11   1   4       70.82       70.34      3.28 o 
 -10   1   4      449.41      459.81      7.00 o 
  -9   1   4      100.34      101.98      2.08 o 
  -8   1   4       13.58       11.65      0.84 o 
  -7   1   4        1.41       -0.32      0.32 o 
  -6   1   4     1883.64     2073.21     18.06 o 
  -5   1   4      325.98      297.25      3.69 o 
  -4   1   4      548.40      586.02      6.07 o 
  -3   1   4     2192.50     2171.00     19.54 o 
  -2   1   4     4005.46     3919.92     37.17 o 
  -1   1   4       95.98      110.70      3.13 o 
   0   1   4    15963.43    14267.93    254.55 o 
   1   1   4     2463.87     2475.77     23.04 o 
   2   1   4     2476.31     2381.26     21.33 o 
   3   1   4      841.87      798.60      8.08 o 
   4   1   4     3148.67     3312.36     25.04 o 
   5   1   4       25.85       23.80      0.90 o 
   6   1   4      585.55      644.76      5.81 o 
   7   1   4      292.07      316.87      3.80 o 
   8   1   4       60.64       66.75      1.62 o 
   9   1   4        0.59       -0.21      0.62 o 
  10   1   4       74.26       76.69      3.29 o 
  11   1   4        8.20       10.28      1.22 o 
  12   1   4       70.36       84.30      9.06 o 
  13   1   4        0.95        2.38      2.35 o 
  14   1   4       10.01        7.79      2.55 o 
  15   1   4        0.45       -0.33      2.14 o 
 -16   2   4        3.69        5.07      3.73 o 
 -15   2   4        1.09        0.96      1.38 o 
 -14   2   4        4.65        3.16      1.44 o 
 -13   2   4        0.82        2.02      1.50 o 
 -12   2   4       27.02       27.17      3.34 o 
 -11   2   4        0.00       -0.44      0.73 o 
 -10   2   4        5.60        7.18      1.07 o 
  -9   2   4      694.94      715.49      9.25 o 
  -8   2   4       18.53       16.28      1.52 o 
  -7   2   4        0.30       -0.43      0.43 o 
  -6   2   4       28.82       26.86      1.00 o 
  -5   2   4      308.99      319.75      5.66 o 
  -4   2   4      137.86      121.19      1.88 o 
  -3   2   4        0.46        0.68      0.31 o 
  -2   2   4      530.34      528.18      5.45 o 
  -1   2   4       57.42       59.54      1.01 o 
   0   2   4      204.36      208.64      2.34 o 
   1   2   4     2662.08     2738.28     31.50 o 
   2   2   4      124.70      120.66      1.89 o 
   3   2   4       37.39       32.84      1.09 o 
   4   2   4       12.55        8.32      0.67 o 
   5   2   4        2.54        1.53      0.38 o 
   6   2   4       35.18       32.55      1.71 o 
   7   2   4       32.96       30.56      1.99 o 
   8   2   4        3.52        1.79      0.94 o 
   9   2   4        4.17        5.91      1.08 o 
  10   2   4        2.92        2.39      0.89 o 
  11   2   4        3.01        5.43      1.35 o 
  12   2   4        2.96        3.37      1.34 o 
  13   2   4        0.19        0.57      1.24 o 
  14   2   4        6.13        8.22      3.34 o 
  15   2   4        0.09        5.50      2.53 o 
 -15   3   4       10.59       10.63      4.38 o 
 -14   3   4        1.77        1.21      2.03 o 
 -13   3   4       25.85       24.97      3.14 o 
 -12   3   4       19.80       22.97      3.12 o 
 -11   3   4        1.44        1.05      0.93 o 
 -10   3   4        1.88        2.07      1.29 o 
  -9   3   4       17.01       14.00      1.45 o 
  -8   3   4       57.98       63.95      2.72 o 
  -7   3   4        2.01        1.14      1.00 o 
  -6   3   4       13.17       14.85      0.98 o 
  -5   3   4       22.09       24.34      1.08 o 
  -4   3   4        0.25        0.48      0.37 o 
  -3   3   4      582.81      622.12      8.37 o 
  -2   3   4      100.88      114.75      2.75 o 
  -1   3   4      102.51      124.69      2.94 o 
   0   3   4      115.30      125.69      1.46 o 
   1   3   4        1.96        1.11      0.25 o 
   2   3   4        0.04        0.25      0.27 o 
   3   3   4       69.69       79.06      1.76 o 
   4   3   4       47.55       50.34      1.43 o 
   5   3   4       21.27       21.16      1.19 o 
   6   3   4        6.50        4.39      0.91 o 
   7   3   4       80.86       77.72      5.21 o 
   8   3   4        0.98        1.12      0.83 o 
   9   3   4       29.04       22.49      1.96 o 
  10   3   4        2.09        0.76      0.91 o 
  11   3   4        0.09        2.19      1.03 o 
  12   3   4        0.06       -0.62      1.39 o 
  13   3   4        0.07       -0.11      1.69 o 
  14   3   4        1.44       -0.35      2.89 o 
 -14   4   4        5.71        3.81      2.01 o 
 -13   4   4        9.12       10.66      2.06 o 
 -12   4   4        7.11        9.63      1.80 o 
 -11   4   4        1.44        3.24      1.29 o 
 -10   4   4        1.62        1.47      1.13 o 
  -9   4   4       41.02       39.47      2.47 o 
  -8   4   4       80.62       87.51      3.18 o 
  -7   4   4        0.03        0.78      0.79 o 
  -6   4   4       20.09       19.59      1.55 o 
  -5   4   4      117.64      120.11      2.41 o 
  -4   4   4      160.24      158.70      2.40 o 
  -3   4   4      111.25      112.38      3.39 o 
  -2   4   4       55.82       57.13      1.38 o 
  -1   4   4        4.27        3.78      1.00 o 
   0   4   4        6.47        8.87      0.48 o 
   1   4   4       17.03       17.65      0.73 o 
   2   4   4       15.07       14.80      0.73 o 
   3   4   4       85.63       86.02      1.60 o 
   4   4   4        0.90       -0.10      0.40 o 
   5   4   4       19.76       16.00      1.19 o 
   6   4   4        2.29        1.99      0.84 o 
   7   4   4      130.45      125.46      3.80 o 
   8   4   4        0.34        0.37      0.95 o 
   9   4   4       19.37       16.64      1.99 o 
  10   4   4        6.67        6.71      1.51 o 
  11   4   4        0.17        0.67      1.19 o 
  12   4   4        0.77        1.58      2.12 o 
  13   4   4        0.07       -1.51      1.58 o 
 -12   5   4        0.26        0.53      1.64 o 
 -11   5   4        0.03        0.08      1.13 o 
 -10   5   4       16.73       17.83      2.06 o 
  -9   5   4        2.61        2.84      1.26 o 
  -8   5   4       26.38       31.03      2.15 o 
  -7   5   4        7.91        6.76      1.76 o 
  -6   5   4        8.02        6.20      1.08 o 
  -5   5   4        0.36       -0.49      0.49 o 
  -4   5   4        0.49        1.02      1.10 o 
  -3   5   4       14.35       15.13      3.56 o 
  -2   5   4       19.96       19.84      1.73 o 
  -1   5   4        1.20        0.82      0.96 o 
   0   5   4       34.16       32.49      1.32 o 
   1   5   4       47.62       48.85      1.43 o 
   2   5   4       65.44       61.38      2.04 o 
   3   5   4       34.26       32.50      1.28 o 
   4   5   4        6.02        6.15      0.78 o 
   5   5   4        2.22        1.80      0.67 o 
   6   5   4       23.04       22.33      1.55 o 
   7   5   4       14.24       13.68      1.32 o 
   8   5   4        1.01        1.32      0.95 o 
   9   5   4        9.10       10.46      1.41 o 
  10   5   4        0.73        1.10      1.02 o 
  11   5   4        0.00       -0.11      1.01 o 
 -10   6   4        0.00        1.63      1.18 o 
  -9   6   4        4.57        6.75      1.38 o 
  -8   6   4        0.00        0.37      0.95 o 
  -7   6   4        1.23       -0.59      0.83 o 
  -6   6   4        5.51        3.75      1.01 o 
  -5   6   4        4.01        3.37      1.38 o 
  -4   6   4        5.04        5.32      1.67 o 
  -3   6   4       13.70       17.12      1.84 o 
  -2   6   4        7.66        8.15      1.80 o 
  -1   6   4       38.99       43.76      2.24 o 
   0   6   4        3.71        1.69      0.94 o 
   1   6   4       50.54       50.27      1.70 o 
   2   6   4       11.47        9.17      1.05 o 
   3   6   4        0.18        0.03      0.67 o 
   4   6   4        2.83        4.40      0.72 o 
   5   6   4        2.48        2.58      0.74 o 
   6   6   4        0.92        1.25      0.73 o 
   7   6   4        3.95        3.00      0.92 o 
   8   6   4        1.72        3.43      0.97 o 
   9   6   4        0.42        3.30      1.03 o 
  -7   7   4        1.55        2.20      1.08 o 
  -6   7   4        0.76        3.94      1.27 o 
  -5   7   4       14.04       16.08      3.80 o 
  -4   7   4        0.48        1.84      1.82 o 
  -3   7   4        4.01        3.68      2.61 o 
  -2   7   4        0.35        1.12      0.96 o 
  -1   7   4        1.66        1.61      0.85 o 
   0   7   4        0.07       -0.24      1.34 o 
   1   7   4       17.22       19.60      1.79 o 
   2   7   4        0.20        2.17      1.06 o 
   3   7   4        3.34        5.53      1.23 o 
   4   7   4        8.37        9.65      1.54 o 
   5   7   4        6.54        9.67      1.34 o 
   6   7   4        0.03       -0.07      1.17 o 
 -16   1   5        0.90        1.83      3.12 o 
 -15   1   5        1.56        5.06      6.32 o 
 -14   1   5        1.55        1.14      1.71 o 
 -13   1   5        2.41        2.00      1.39 o 
 -12   1   5        5.98        5.65      1.32 o 
 -11   1   5       34.89       33.54      1.71 o 
 -10   1   5      513.33      518.22      6.66 o 
  -9   1   5      116.41      117.77      2.21 o 
  -8   1   5       16.52       18.44      0.95 o 
  -7   1   5       81.43       70.67      1.24 o 
  -6   1   5      168.80      173.86      2.89 o 
  -5   1   5      785.49      809.64      8.32 o 
  -4   1   5      123.46      133.22      2.22 o 
  -3   1   5     1815.36     1785.83     18.95 o 
  -2   1   5       26.58       26.69      0.78 o 
  -1   1   5      856.59      838.60     14.12 o 
   0   1   5     9724.00     9255.77     97.29 o 
   1   1   5     8043.61     7236.65     75.39 o 
   2   1   5      664.88      647.06      6.30 o 
   3   1   5       46.41       61.93      1.19 o 
   4   1   5     2439.94     2541.93     20.58 o 
   5   1   5     1316.44     1432.69     12.99 o 
   6   1   5       81.62       93.83      2.18 o 
   7   1   5       11.68       13.15      0.88 o 
   8   1   5       27.71       26.06      1.19 o 
   9   1   5        0.01        0.60      0.63 o 
  10   1   5      233.94      227.87      4.24 o 
  11   1   5        3.95        7.35      1.56 o 
  12   1   5       35.80       35.49      3.73 o 
  13   1   5        1.22        0.44      3.68 o 
  14   1   5       13.10       15.57      3.02 o 
  15   1   5       18.37       20.49      3.37 o 
 -16   2   5        2.03        3.92      3.84 o 
 -15   2   5        1.34        1.05      1.42 o 
 -14   2   5        0.29        0.08      1.23 o 
 -13   2   5        3.27        3.92      1.36 o 
 -12   2   5        1.96        2.72      1.18 o 
 -11   2   5        0.01       -0.03      0.81 o 
 -10   2   5      240.60      246.32      4.55 o 
  -9   2   5      188.31      190.06      3.84 o 
  -8   2   5      479.22      450.37      6.86 o 
  -7   2   5      134.05      136.68      2.72 o 
  -6   2   5        9.44       13.24      0.79 o 
  -5   2   5      181.40      178.65      2.29 o 
  -4   2   5        0.68        0.99      0.47 o 
  -3   2   5       71.61       81.86      1.50 o 
  -2   2   5      804.88      848.49      8.55 o 
  -1   2   5      141.63      134.24      1.77 o 
   0   2   5     1165.81     1204.06     10.81 o 
   1   2   5      622.02      670.71      7.88 o 
   2   2   5     2562.09     2636.68     32.89 o 
   3   2   5      170.69      183.00      3.09 o 
   4   2   5        1.50        4.73      0.51 o 
   5   2   5       21.22       18.51      0.92 o 
   6   2   5       67.68       74.39      2.56 o 
   7   2   5       22.04       19.69      1.89 o 
   8   2   5       67.28       63.09      2.15 o 
   9   2   5        1.13        2.23      0.83 o 
  10   2   5        3.03        2.94      0.91 o 
  11   2   5        0.11        1.54      1.15 o 
  12   2   5       30.63       35.22      2.73 o 
  13   2   5        0.04        2.41      1.39 o 
  14   2   5        0.01        0.84      2.22 o 
  15   2   5        0.40        7.11      2.55 o 
 -15   3   5        1.07       -1.83      2.93 o 
 -14   3   5        7.29        2.04      2.09 o 
 -13   3   5       16.61       16.85      3.85 o 
 -12   3   5        0.69        0.89      1.05 o 
 -11   3   5       20.95       22.21      1.93 o 
 -10   3   5        0.23        0.49      0.81 o 
  -9   3   5       20.84       18.89      1.67 o 
  -8   3   5       46.54       44.03      2.35 o 
  -7   3   5      164.75      161.37      4.11 o 
  -6   3   5        4.39        4.65      0.66 o 
  -5   3   5        7.25        6.79      0.68 o 
  -4   3   5       38.10       44.88      1.22 o 
  -3   3   5      795.45      867.57      8.19 o 
  -2   3   5      373.77      373.57      5.82 o 
  -1   3   5      558.02      604.33      5.77 o 
   0   3   5      175.10      175.69      2.16 o 
   1   3   5      333.18      362.04      4.91 o 
   2   3   5        0.11        0.34      0.31 o 
   3   3   5      183.79      198.24      3.39 o 
   4   3   5       12.68       13.81      0.93 o 
   5   3   5        1.74        1.18      0.81 o 
   6   3   5        0.09        0.80      0.76 o 
   7   3   5       50.96       39.77      2.33 o 
   8   3   5       79.02       85.18      2.84 o 
   9   3   5      113.89      102.34      3.29 o 
  10   3   5        1.46        1.22      0.94 o 
  11   3   5        2.28        2.06      1.08 o 
  12   3   5        2.63        3.42      2.01 o 
  13   3   5        0.19       -0.78      1.52 o 
  14   3   5        0.52       -1.64      1.68 o 
 -14   4   5        0.00       -1.21      1.62 o 
 -13   4   5       20.37       24.12      3.53 o 
 -12   4   5        6.45       10.67      1.82 o 
 -11   4   5       13.03       15.63      2.67 o 
 -10   4   5       24.45       23.55      2.28 o 
  -9   4   5        8.44       10.29      1.52 o 
  -8   4   5       28.80       32.43      2.16 o 
  -7   4   5        3.98        3.11      1.13 o 
  -6   4   5        0.66        0.64      0.74 o 
  -5   4   5       28.91       26.46      1.22 o 
  -4   4   5       53.52       51.19      2.14 o 
  -3   4   5      273.15      293.95      4.93 o 
  -2   4   5        3.01        5.55      1.80 o 
  -1   4   5        0.51        1.22      0.48 o 
   0   4   5        0.16        0.17      0.35 o 
   1   4   5        5.84        4.39      0.46 o 
   2   4   5       37.29       31.99      1.09 o 
   3   4   5       49.82       42.06      1.47 o 
   4   4   5        1.70        1.09      0.59 o 
   5   4   5       34.76       33.14      1.99 o 
   6   4   5        0.55        0.78      0.64 o 
   7   4   5      137.27      142.94      5.28 o 
   8   4   5        1.04        0.26      0.98 o 
   9   4   5        0.04        2.10      1.13 o 
  10   4   5        5.80        7.32      1.59 o 
  11   4   5        7.84        9.45      1.84 o 
  12   4   5        0.58        2.48      1.49 o 
  13   4   5        1.28        2.52      1.99 o 
 -13   5   5        0.31        1.63      1.42 o 
 -12   5   5        0.49       -0.32      1.26 o 
 -11   5   5        0.00        0.55      1.24 o 
 -10   5   5        0.86        2.15      1.21 o 
  -9   5   5       63.58       62.78      3.39 o 
  -8   5   5       12.59       12.74      2.55 o 
  -7   5   5        0.44        0.57      0.90 o 
  -6   5   5        4.70        2.59      0.91 o 
  -5   5   5       19.57       18.51      1.56 o 
  -4   5   5        0.03       -0.47      0.47 o 
  -3   5   5       43.71       42.40      2.40 o 
  -2   5   5       19.00       14.52      1.55 o 
  -1   5   5        5.67        8.32      0.73 o 
   0   5   5        2.89        2.58      1.16 o 
   1   5   5      422.63      413.66      6.37 o 
   2   5   5       15.84       13.71      1.02 o 
   3   5   5        5.52        4.73      0.74 o 
   4   5   5       48.64       42.94      1.63 o 
   5   5   5       15.24       12.64      1.13 o 
   6   5   5       17.06       14.01      1.30 o 
   7   5   5       25.65       26.18      1.81 o 
   8   5   5        2.15        2.15      0.94 o 
   9   5   5        3.20        2.31      1.25 o 
  10   5   5       13.88       12.48      2.13 o 
  11   5   5       15.79       17.75      1.96 o 
 -10   6   5        2.75        4.18      1.36 o 
  -9   6   5        1.80        0.96      2.27 o 
  -8   6   5        0.01        1.12      1.79 o 
  -7   6   5       28.14       27.10      2.14 o 
  -6   6   5        1.49        1.12      0.87 o 
  -5   6   5       32.86       35.07      1.82 o 
  -4   6   5        1.83        3.47      2.06 o 
  -3   6   5        0.36        1.42      1.06 o 
  -2   6   5        3.25        3.16      1.41 o 
  -1   6   5       17.93       20.37      1.34 o 
   0   6   5        6.75        6.53      1.54 o 
   1   6   5        9.23       10.56      1.03 o 
   2   6   5        2.10        2.47      0.76 o 
   3   6   5       21.17       20.60      1.27 o 
   4   6   5        0.31        0.03      0.52 o 
   5   6   5       17.00       16.67      1.57 o 
   6   6   5        0.13        0.50      0.72 o 
   7   6   5        1.66        2.60      0.92 o 
   8   6   5        0.04        2.08      0.92 o 
   9   6   5        3.07        4.56      1.85 o 
  -7   7   5        0.08        0.22      0.83 o 
  -6   7   5        0.04        1.85      0.92 o 
  -5   7   5        0.40        2.22      2.37 o 
  -4   7   5        1.14        2.28      1.22 o 
  -3   7   5        6.03        3.99      1.28 o 
  -2   7   5        2.73        4.09      1.49 o 
  -1   7   5        2.21        3.79      0.87 o 
   0   7   5       47.66       50.41      3.74 o 
   1   7   5        2.24        1.19      1.14 o 
   2   7   5        0.91        0.52      1.07 o 
   3   7   5        0.45        1.33      1.29 o 
   4   7   5        0.05        1.69      1.14 o 
   5   7   5        1.82        2.60      1.38 o 
 -17   0   6        0.03        4.22      3.03 o 
 -16   0   6       32.38       41.60      4.11 o 
 -15   0   6       11.90       15.91      3.96 o 
 -14   0   6        1.69       -1.10      1.88 o 
 -13   0   6        2.12       -1.85      1.85 o 
 -12   0   6       27.20       28.56      2.56 o 
 -11   0   6        0.10       -1.51      1.51 o 
 -10   0   6       14.74       13.33      1.89 o 
  -9   0   6      123.00      116.31      3.13 o 
  -8   0   6      157.19      172.62      5.98 o 
  -7   0   6      203.93      195.82      3.77 o 
  -6   0   6     1475.91     1631.23     17.32 o 
  -5   0   6     6026.60     6246.36     61.54 o 
  -4   0   6     1208.21     1206.42     14.60 o 
  -3   0   6     2029.26     1944.66     19.73 o 
  -2   0   6      948.33      894.35      9.49 o 
  -1   0   6     2368.32     2311.51     23.03 o 
   0   0   6     1176.00     1102.51     13.03 o 
   1   0   6     7452.53     6957.33    113.70 o 
   2   0   6        6.54        6.02      0.49 o 
   3   0   6       14.54       12.62      0.77 o 
   4   0   6       11.38       10.69      0.92 o 
   5   0   6     2523.74     2620.84     26.82 o 
   6   0   6       40.06       40.84      1.53 o 
   7   0   6      196.17      190.21      6.96 o 
   8   0   6      241.30      224.88     10.35 o 
   9   0   6       23.79       25.62      2.57 o 
  10   0   6       25.73       23.30      2.53 o 
  11   0   6        3.07        5.90      1.88 o 
  12   0   6        0.06        0.49      1.51 o 
  13   0   6        0.37       -1.02      1.65 o 
  14   0   6        0.77       -1.51      1.78 o 
  15   0   6        4.36        4.96      2.25 o 
 -16   1   6        0.66        0.54      3.91 o 
 -15   1   6        1.81        1.05      2.99 o 
 -14   1   6        0.01        1.00      1.74 o 
 -13   1   6        1.20        0.27      1.90 o 
 -12   1   6       12.67       10.09      1.52 o 
 -11   1   6        0.54       -0.77      0.77 o 
 -10   1   6      117.91      108.80      2.64 o 
  -9   1   6      255.59      236.44      3.27 o 
  -8   1   6        9.06        9.61      1.03 o 
  -7   1   6       16.06       18.35      0.72 o 
  -6   1   6       80.09       70.95      1.45 o 
  -5   1   6       63.48       52.36      1.35 o 
  -4   1   6     1175.97     1118.92     10.92 o 
  -3   1   6     2739.21     2743.42     24.64 o 
  -2   1   6        7.94        6.63      0.45 o 
  -1   1   6     1051.37     1020.45     11.99 o 
   0   1   6     1063.89     1086.03     12.33 o 
   1   1   6     8202.70     7901.83     93.04 o 
   2   1   6      138.01      152.27      1.82 o 
   3   1   6       11.64       12.82      0.55 o 
   4   1   6       66.60       70.42      1.32 o 
   5   1   6      541.58      600.56      8.31 o 
   6   1   6      449.96      444.19      4.73 o 
   7   1   6       61.09       64.87      1.59 o 
   8   1   6      143.27      141.65      3.03 o 
   9   1   6       57.20       61.36      1.90 o 
  10   1   6        8.44        6.08      1.07 o 
  11   1   6      114.46      122.03      4.32 o 
  12   1   6       22.25       29.27      5.71 o 
  13   1   6        0.23        1.77      3.47 o 
  14   1   6        0.19        1.91      2.18 o 
  15   1   6        7.58       12.47      2.34 o 
 -16   2   6        0.03        1.29      2.99 o 
 -15   2   6        2.58       -0.31      1.33 o 
 -14   2   6        4.98        4.78      1.54 o 
 -13   2   6        8.91        9.27      2.34 o 
 -12   2   6        4.19        4.24      1.30 o 
 -11   2   6      113.50      116.17      4.57 o 
 -10   2   6      221.82      242.85      4.78 o 
  -9   2   6      140.45      139.17      3.29 o 
  -8   2   6      260.71      254.77      4.99 o 
  -7   2   6        4.59        1.85      0.62 o 
  -6   2   6      180.45      169.61      2.66 o 
  -5   2   6       32.62       31.98      0.86 o 
  -4   2   6      418.03      420.18      4.66 o 
  -3   2   6       18.88       23.56      1.42 o 
  -2   2   6        0.03        0.86      0.53 o 
  -1   2   6     1624.49     1723.25     16.64 o 
   0   2   6       30.65       33.22      2.41 o 
   1   2   6       27.01       26.23      0.83 o 
   2   2   6     2135.39     2142.11     23.09 o 
   3   2   6        0.74       -0.13      0.36 o 
   4   2   6       52.93       41.72      1.66 o 
   5   2   6       36.29       44.74      1.17 o 
   6   2   6       14.08       14.17      0.99 o 
   7   2   6        1.13        0.80      0.74 o 
   8   2   6        0.11       -0.65      0.65 o 
   9   2   6       32.61       29.61      1.79 o 
  10   2   6        0.79        0.91      0.85 o 
  11   2   6        3.39        5.81      1.39 o 
  12   2   6       37.68       46.13      4.35 o 
  13   2   6        5.43        6.30      2.12 o 
  14   2   6        0.40        1.75      2.35 o 
 -15   3   6        7.51        5.29      3.81 o 
 -14   3   6        4.40        4.19      3.88 o 
 -13   3   6        3.86        4.86      2.39 o 
 -12   3   6        4.05        4.93      1.28 o 
 -11   3   6       15.40       15.19      2.45 o 
 -10   3   6        0.33       -0.60      0.75 o 
  -9   3   6       39.76       41.98      2.16 o 
  -8   3   6       38.97       40.05      2.37 o 
  -7   3   6       16.42       16.02      1.68 o 
  -6   3   6        2.44        1.88      0.51 o 
  -5   3   6       13.67       13.37      0.94 o 
  -4   3   6      712.55      714.02      7.81 o 
  -3   3   6        4.54        6.12      1.10 o 
  -2   3   6       70.43       74.00      1.50 o 
  -1   3   6       17.97       15.42      0.80 o 
   0   3   6      173.56      203.04      2.76 o 
   1   3   6      599.92      609.58      5.66 o 
   2   3   6        3.86        3.18      0.45 o 
   3   3   6      150.64      154.78      3.13 o 
   4   3   6       43.87       38.34      1.32 o 
   5   3   6        0.03       -0.04      0.57 o 
   6   3   6       56.98       50.99      2.39 o 
   7   3   6       11.84       16.13      2.94 o 
   8   3   6       61.23       55.99      2.39 o 
   9   3   6        0.05        0.76      0.88 o 
  10   3   6        0.86        0.14      0.86 o 
  11   3   6        0.26       -0.15      1.02 o 
  12   3   6        0.26        1.89      1.64 o 
  13   3   6        2.18        4.00      1.98 o 
  14   3   6        0.21       -1.02      1.64 o 
 -14   4   6       12.95       20.18      3.15 o 
 -13   4   6        0.94        2.40      1.31 o 
 -12   4   6       24.64       27.00      2.59 o 
 -11   4   6        6.26        7.06      1.53 o 
 -10   4   6        0.00       -0.97      0.97 o 
  -9   4   6      109.09      114.72      4.04 o 
  -8   4   6        2.00        0.92      1.04 o 
  -7   4   6       21.90       28.10      1.91 o 
  -6   4   6       37.36       38.19      2.07 o 
  -5   4   6      202.67      202.55      3.66 o 
  -4   4   6      294.42      303.73      4.32 o 
  -3   4   6       38.18       39.73      1.14 o 
  -2   4   6      682.32      703.45      7.43 o 
  -1   4   6       63.75       60.11      1.22 o 
   0   4   6        0.15        0.77      0.43 o 
   1   4   6       30.05       27.74      1.82 o 
   2   4   6        9.25        9.01      0.77 o 
   3   4   6      153.98      139.15      2.84 o 
   4   4   6        5.65        4.28      0.93 o 
   5   4   6       96.66       96.25      2.59 o 
   6   4   6        0.03        0.84      0.81 o 
   7   4   6       87.74       79.04      2.66 o 
   8   4   6       42.69       48.71      2.47 o 
   9   4   6        9.14       12.88      3.08 o 
  10   4   6        1.77        1.09      1.24 o 
  11   4   6        5.83        5.11      1.54 o 
  12   4   6        0.40        3.75      1.38 o 
  13   4   6        5.24        7.62      3.09 o 
 -13   5   6        0.17        1.72      1.41 o 
 -12   5   6        1.17        2.40      1.41 o 
 -11   5   6        0.71        0.14      1.96 o 
 -10   5   6        0.45       -0.12      1.10 o 
  -9   5   6        0.81       -0.99      0.99 o 
  -8   5   6       16.85       16.14      1.99 o 
  -7   5   6       22.20       23.83      1.93 o 
  -6   5   6        0.08       -0.77      0.77 o 
  -5   5   6       12.83       14.26      1.37 o 
  -4   5   6        1.96        1.09      0.56 o 
  -3   5   6        0.01        0.28      0.66 o 
  -2   5   6        7.69        6.81      0.71 o 
  -1   5   6        3.77        5.37      0.84 o 
   0   5   6       23.72       26.91      2.29 o 
   1   5   6       45.35       46.86      1.80 o 
   2   5   6      172.79      160.78      3.04 o 
   3   5   6       10.91       10.17      1.19 o 
   4   5   6        5.23        3.01      0.77 o 
   5   5   6       25.65       26.07      1.87 o 
   6   5   6        0.66        0.51      0.68 o 
   7   5   6        0.12        0.24      0.75 o 
   8   5   6        0.18        0.11      0.79 o 
   9   5   6        3.81        3.64      1.11 o 
  10   5   6        4.58        2.95      1.40 o 
  11   5   6        8.31       15.42      1.87 o 
 -10   6   6        1.57        1.91      1.30 o 
  -9   6   6        0.20        1.37      1.04 o 
  -8   6   6        0.01        1.04      1.23 o 
  -7   6   6        0.50       -0.45      0.86 o 
  -6   6   6       19.91       18.84      1.91 o 
  -5   6   6       12.39       13.59      1.39 o 
  -4   6   6        1.32        1.82      1.16 o 
  -3   6   6        4.84        3.05      1.17 o 
  -2   6   6        1.39        1.34      0.77 o 
  -1   6   6        0.00        1.44      0.99 o 
   0   6   6       38.56       41.53      1.85 o 
   1   6   6        2.31        3.08      0.87 o 
   2   6   6        2.53        3.13      0.84 o 
   3   6   6        3.73        2.76      1.27 o 
   4   6   6        8.11        8.48      1.00 o 
   5   6   6        5.17        5.13      0.95 o 
   6   6   6        0.17        0.40      0.74 o 
   7   6   6        0.11        0.36      0.83 o 
   8   6   6        0.35       -0.01      0.89 o 
   9   6   6        0.47        2.49      1.33 o 
  -7   7   6        0.90        2.67      0.93 o 
  -6   7   6        3.23        4.03      0.90 o 
  -5   7   6       12.28       12.71      2.01 o 
  -4   7   6        1.36        3.08      1.46 o 
  -3   7   6       15.92       18.47      2.02 o 
  -2   7   6        1.17        3.37      1.47 o 
  -1   7   6        0.21        1.65      0.84 o 
   0   7   6       26.13       29.68      3.97 o 
   1   7   6       10.47       11.34      3.34 o 
   2   7   6        0.94        1.54      1.16 o 
   3   7   6        0.03        2.06      1.13 o 
   4   7   6        2.59        4.09      1.37 o 
   5   7   6        1.75        3.88      0.99 o 
 -16   1   7        0.13        0.41      4.56 o 
 -15   1   7        9.41       11.01      2.62 o 
 -14   1   7        0.91        2.71      1.68 o 
 -13   1   7        8.11       13.80      2.54 o 
 -12   1   7       15.62       14.18      1.81 o 
 -11   1   7       24.88       19.48      1.38 o 
 -10   1   7       26.50       22.41      1.47 o 
  -9   1   7      129.82      123.18      2.27 o 
  -8   1   7      227.63      226.11      3.28 o 
  -7   1   7       49.76       52.58      1.16 o 
  -6   1   7      397.59      431.20      4.15 o 
  -5   1   7      139.29      131.61      3.56 o 
  -4   1   7      190.41      184.10      3.49 o 
  -3   1   7     3293.91     3165.58     28.35 o 
  -2   1   7       97.45      114.55      1.75 o 
  -1   1   7      568.78      571.52      6.38 o 
   0   1   7        6.92       12.00      0.47 o 
   1   1   7      106.22      107.79      2.22 o 
   2   1   7        0.01        0.09      0.37 o 
   3   1   7       29.37       26.83      0.71 o 
   4   1   7       85.18       79.03      1.35 o 
   5   1   7       23.26       23.66      1.15 o 
   6   1   7       56.45       52.25      1.60 o 
   7   1   7      125.67      123.93      2.22 o 
   8   1   7       72.24       64.60      2.13 o 
   9   1   7       19.03       19.71      1.28 o 
  10   1   7        1.84        1.59      0.82 o 
  11   1   7       28.86       30.35      2.65 o 
  12   1   7       46.73       49.90      4.49 o 
  13   1   7        0.89        0.31      2.22 o 
  14   1   7        1.51        0.69      3.46 o 
  15   1   7        2.89        4.93      3.35 o 
 -16   2   7        0.00        1.76      2.18 o 
 -15   2   7        9.58        9.29      1.94 o 
 -14   2   7       24.72       26.20      2.53 o 
 -13   2   7       28.92       29.03      2.51 o 
 -12   2   7       17.02       15.80      1.97 o 
 -11   2   7        2.47        3.52      1.02 o 
 -10   2   7      117.62      118.50      3.07 o 
  -9   2   7     1184.18     1153.98     13.64 o 
  -8   2   7       63.54       61.25      2.03 o 
  -7   2   7       10.88       10.14      1.22 o 
  -6   2   7      649.07      678.98      7.40 o 
  -5   2   7      583.85      583.73      5.76 o 
  -4   2   7      429.04      424.72      4.96 o 
  -3   2   7       47.44       47.14      2.07 o 
  -2   2   7     2090.52     2190.73     24.32 o 
  -1   2   7      231.49      219.25      3.51 o 
   0   2   7      619.30      728.70      8.64 o 
   1   2   7     2757.07     2773.49     38.98 o 
   2   2   7        0.15        0.13      0.58 o 
   3   2   7      141.45      143.76      2.53 o 
   4   2   7      178.48      184.50      2.47 o 
   5   2   7       18.27       19.34      1.06 o 
   6   2   7       34.47       31.59      1.37 o 
   7   2   7       17.86       20.40      1.42 o 
   8   2   7       12.35       14.45      1.32 o 
   9   2   7        0.64       -0.11      0.73 o 
  10   2   7       26.81       24.76      1.79 o 
  11   2   7       42.07       40.62      3.03 o 
  12   2   7        0.17        1.05      1.29 o 
  13   2   7        1.81        2.43      1.40 o 
  14   2   7        0.33        1.76      3.18 o 
 -15   3   7        0.13       -0.42      2.27 o 
 -14   3   7        0.40        0.65      1.83 o 
 -13   3   7        6.93        5.88      2.10 o 
 -12   3   7        2.12        3.20      1.19 o 
 -11   3   7       39.61       41.58      3.44 o 
 -10   3   7        5.00        3.91      1.07 o 
  -9   3   7       30.40       29.66      2.38 o 
  -8   3   7      327.51      332.71      6.92 o 
  -7   3   7      276.78      259.94      5.62 o 
  -6   3   7        2.30        2.51      0.59 o 
  -5   3   7       19.43       20.82      1.12 o 
  -4   3   7        2.03        1.61      0.51 o 
  -3   3   7      417.34      427.28      5.28 o 
  -2   3   7      537.47      596.55      6.04 o 
  -1   3   7      106.61      105.99      1.71 o 
   0   3   7       28.65       31.29      1.11 o 
   1   3   7        1.83        1.11      0.44 o 
   2   3   7      331.93      325.59      4.27 o 
   3   3   7      192.23      195.54      3.95 o 
   4   3   7      169.63      160.51      3.26 o 
   5   3   7        0.88       -0.13      0.62 o 
   6   3   7        6.37        4.32      0.93 o 
   7   3   7       29.50       25.92      1.80 o 
   8   3   7      275.15      265.81      5.45 o 
   9   3   7        0.54        1.37      0.94 o 
  10   3   7        1.13        1.34      0.98 o 
  11   3   7        9.19       11.33      1.97 o 
  12   3   7        7.14       10.15      2.30 o 
  13   3   7        2.07        1.52      1.83 o 
 -14   4   7        2.16        1.58      1.95 o 
 -13   4   7        1.55        3.29      1.41 o 
 -12   4   7        1.69        4.48      1.65 o 
 -11   4   7        1.19        1.65      1.10 o 
 -10   4   7        1.01        0.24      1.07 o 
  -9   4   7       72.45       76.59      3.29 o 
  -8   4   7       57.55       58.40      2.91 o 
  -7   4   7       18.80       16.29      1.66 o 
  -6   4   7        0.08        0.01      0.83 o 
  -5   4   7       40.65       37.66      1.64 o 
  -4   4   7       25.57       27.15      1.28 o 
  -3   4   7        0.27        0.51      0.47 o 
  -2   4   7        2.15        1.28      0.70 o 
  -1   4   7       24.09       23.60      0.97 o 
   0   4   7       53.89       57.05      1.72 o 
   1   4   7      161.41      165.96      3.48 o 
   2   4   7      391.24      379.10      4.85 o 
   3   4   7        0.31       -0.13      0.88 o 
   4   4   7        3.74        3.10      0.78 o 
   5   4   7        0.67       -0.21      0.73 o 
   6   4   7        4.71        3.19      0.87 o 
   7   4   7       21.10       22.07      1.71 o 
   8   4   7        8.01        8.95      1.33 o 
   9   4   7        3.94        3.85      1.13 o 
  10   4   7        1.99        2.34      1.07 o 
  11   4   7        1.59        1.02      1.11 o 
  12   4   7       10.38        9.45      1.62 o 
 -13   5   7        0.57        2.52      1.71 o 
 -12   5   7        4.16        4.54      2.08 o 
 -11   5   7        0.69        1.59      2.33 o 
 -10   5   7        7.80        4.89      2.17 o 
  -9   5   7        5.32        2.80      1.30 o 
  -8   5   7        2.51        1.88      1.12 o 
  -7   5   7       17.69       15.51      1.67 o 
  -6   5   7        1.05        0.13      0.85 o 
  -5   5   7        0.44       -0.63      0.76 o 
  -4   5   7        4.92        4.02      0.79 o 
  -3   5   7        0.35        0.30      0.52 o 
  -2   5   7        4.53        3.49      0.96 o 
  -1   5   7       17.53       17.87      1.30 o 
   0   5   7       42.26       42.29      1.75 o 
   1   5   7       21.49       27.01      1.59 o 
   2   5   7      124.21      129.85      3.22 o 
   3   5   7        5.28        7.77      1.35 o 
   4   5   7       26.57       24.27      1.76 o 
   5   5   7        7.12        4.42      1.03 o 
   6   5   7        2.69        3.90      0.98 o 
   7   5   7        4.83        2.24      1.09 o 
   8   5   7        0.01        0.20      0.99 o 
   9   5   7        1.05        1.35      1.00 o 
  10   5   7        4.16        4.14      1.26 o 
  11   5   7        0.02        1.23      1.12 o 
 -10   6   7        0.11        0.31      1.09 o 
  -9   6   7        1.47        3.08      1.19 o 
  -8   6   7        0.00       -0.53      0.87 o 
  -7   6   7        3.85        4.69      1.14 o 
  -6   6   7       17.83       15.53      1.58 o 
  -5   6   7        1.64        0.95      0.93 o 
  -4   6   7       18.29       18.79      1.58 o 
  -3   6   7        0.60        0.67      0.88 o 
  -2   6   7        1.57        4.06      0.94 o 
  -1   6   7        2.54        2.18      0.85 o 
   0   6   7        2.02        3.51      0.88 o 
   1   6   7       47.97       53.00      2.04 o 
   2   6   7        0.12        0.41      0.77 o 
   3   6   7       15.89       17.21      1.46 o 
   4   6   7        8.51        5.03      1.11 o 
   5   6   7        0.43        1.12      0.78 o 
   6   6   7       18.00       20.29      2.30 o 
   7   6   7        2.22        2.93      1.00 o 
   8   6   7        0.17        0.06      0.96 o 
  -7   7   7        0.02        1.15      0.90 o 
  -6   7   7        0.06        1.60      0.83 o 
  -5   7   7        4.01        2.23      1.28 o 
  -4   7   7        0.21        1.25      1.15 o 
  -3   7   7        2.65        1.94      1.18 o 
  -2   7   7       10.07       10.81      1.27 o 
  -1   7   7        3.50        4.33      1.01 o 
   0   7   7        1.00        2.21      0.89 o 
   1   7   7        1.75        1.63      0.82 o 
   2   7   7        2.33        5.30      2.58 o 
   3   7   7        0.03        1.67      1.22 o 
   4   7   7        5.08        5.85      1.06 o 
   5   7   7        2.03        3.43      1.03 o 
 -17   0   8        0.38        4.72      2.91 o 
 -16   0   8        3.37       11.23      8.01 o 
 -15   0   8        0.00        2.18      3.18 o 
 -14   0   8        0.62       -0.43      2.61 o 
 -13   0   8       29.16       30.92      3.48 o 
 -12   0   8        0.02       -1.15      1.15 o 
 -11   0   8        0.21       -0.61      1.64 o 
 -10   0   8       14.97       14.97      1.91 o 
  -9   0   8       21.32       26.04      1.76 o 
  -8   0   8       72.60       79.52      2.23 o 
  -7   0   8       66.63       72.95      2.41 o 
  -6   0   8     1681.43     1845.65     19.48 o 
  -5   0   8     1540.37     1575.89     16.84 o 
  -4   0   8     1866.83     1906.70     19.71 o 
  -3   0   8     1350.91     1347.70     14.18 o 
  -2   0   8        0.22        0.87      0.40 o 
  -1   0   8      126.84      123.22      4.18 o 
   0   0   8      249.34      227.88      3.20 o 
   1   0   8      174.55      163.21      2.58 o 
   2   0   8     1090.88     1107.01     11.97 o 
   3   0   8       11.11       14.78      0.83 o 
   4   0   8     1699.02     1774.16     18.72 o 
   5   0   8     1446.94     1591.97     17.20 o 
   6   0   8     1424.81     1516.12     18.93 o 
   7   0   8      182.20      190.98      7.65 o 
   8   0   8       13.34       12.15      1.93 o 
   9   0   8       37.53       36.96      2.87 o 
  10   0   8       37.66       47.25      3.34 o 
  11   0   8        5.02        2.34      1.69 o 
  12   0   8       13.17       12.42      2.37 o 
  13   0   8        3.13        0.90      1.87 o 
  14   0   8        7.14        6.01      2.53 o 
 -16   1   8        5.87        8.30      9.14 o 
 -15   1   8       24.07       32.21      3.83 o 
 -14   1   8        1.87        0.28      1.82 o 
 -13   1   8        0.70        1.12      1.33 o 
 -12   1   8       12.14       10.07      1.48 o 
 -11   1   8       10.27        8.78      1.43 o 
 -10   1   8        9.78        3.55      1.01 o 
  -9   1   8       14.29       12.74      0.96 o 
  -8   1   8       12.51        9.51      0.83 o 
  -7   1   8        7.12        6.26      0.58 o 
  -6   1   8        1.05       -0.14      0.30 o 
  -5   1   8     1859.29     1928.98     16.77 o 
  -4   1   8      518.00      505.11      5.57 o 
  -3   1   8      885.35      894.11     11.83 o 
  -2   1   8      579.93      587.26      6.16 o 
  -1   1   8      256.16      268.87      2.73 o 
   0   1   8       26.09       22.94      0.67 o 
   1   1   8       35.20       35.64      0.88 o 
   2   1   8        0.24       -0.23      0.23 o 
   3   1   8        0.01       -0.30      0.30 o 
   4   1   8       12.78       13.01      0.63 o 
   5   1   8      166.77      179.70      2.51 o 
   6   1   8      385.24      376.88      4.06 o 
   7   1   8        0.02       -0.03      0.56 o 
   8   1   8       27.28       24.41      1.47 o 
   9   1   8       70.36       73.92      2.28 o 
  10   1   8        0.33        1.18      0.85 o 
  11   1   8        5.59        5.09      2.05 o 
  12   1   8       25.18       32.47      5.49 o 
  13   1   8        3.56        1.75      1.96 o 
  14   1   8        0.02       -1.34      1.72 o 
 -16   2   8        0.53        1.93      1.60 o 
 -15   2   8        1.07        2.89      1.53 o 
 -14   2   8        0.34        0.70      1.28 o 
 -13   2   8        3.36        2.74      1.28 o 
 -12   2   8      136.00      136.12      4.48 o 
 -11   2   8        0.00       -0.27      0.82 o 
 -10   2   8       24.10       20.16      1.54 o 
  -9   2   8      388.38      381.03      5.97 o 
  -8   2   8       81.63       67.57      2.12 o 
  -7   2   8       39.71       38.65      1.51 o 
  -6   2   8       34.17       38.81      1.62 o 
  -5   2   8      758.21      723.79      7.62 o 
  -4   2   8      127.77      136.64      2.23 o 
  -3   2   8      187.54      197.23      2.71 o 
  -2   2   8     2316.75     2676.23     25.73 o 
  -1   2   8       66.47       59.31      1.68 o 
   0   2   8     1030.58     1045.46     12.70 o 
   1   2   8     3326.83     3304.53     35.11 o 
   2   2   8     2450.43     2434.24     24.37 o 
   3   2   8       26.21       28.16      1.19 o 
   4   2   8       79.63       74.10      1.36 o 
   5   2   8        0.70        0.37      0.43 o 
   6   2   8       54.43       56.70      1.99 o 
   7   2   8       14.19       18.20      1.37 o 
   8   2   8       15.65       10.57      1.18 o 
   9   2   8        1.78        1.22      0.92 o 
  10   2   8       10.12        6.61      1.24 o 
  11   2   8       30.68       32.70      4.73 o 
  12   2   8       42.99       56.47      3.28 o 
  13   2   8        0.01        1.07      1.48 o 
  14   2   8        0.00        4.78      2.47 o 
 -15   3   8        0.22       -1.79      1.79 o 
 -14   3   8        1.55        1.74      1.98 o 
 -13   3   8        0.71       -1.46      1.46 o 
 -12   3   8        1.78        2.52      1.86 o 
 -11   3   8        6.25        4.61      1.14 o 
 -10   3   8        0.05        0.86      0.89 o 
  -9   3   8       48.19       51.42      2.51 o 
  -8   3   8        0.77       -0.33      1.32 o 
  -7   3   8       15.47       12.57      1.53 o 
  -6   3   8       55.47       53.57      1.96 o 
  -5   3   8        7.09        7.32      0.78 o 
  -4   3   8      319.96      317.51      4.30 o 
  -3   3   8        6.79        6.33      0.64 o 
  -2   3   8       23.48       23.67      0.93 o 
  -1   3   8       50.63       55.46      1.28 o 
   0   3   8       76.80       88.04      1.66 o 
   1   3   8      353.93      390.06      5.12 o 
   2   3   8        0.00        0.12      0.48 o 
   3   3   8       58.33       66.14      1.99 o 
   4   3   8       13.69       10.66      1.18 o 
   5   3   8       11.23       10.32      1.95 o 
   6   3   8       57.66       55.43      2.22 o 
   7   3   8       19.85       18.55      1.43 o 
   8   3   8       11.49       10.79      1.48 o 
   9   3   8        1.25        1.39      0.95 o 
  10   3   8        4.86        5.80      1.29 o 
  11   3   8        3.85        4.46      1.42 o 
  12   3   8        3.69        4.17      2.20 o 
  13   3   8        2.17        2.19      1.49 o 
 -14   4   8        1.90        3.80      2.09 o 
 -13   4   8       15.57       19.77      2.23 o 
 -12   4   8        4.29        4.51      1.46 o 
 -11   4   8        5.37        4.59      1.42 o 
 -10   4   8       26.50       26.62      2.45 o 
  -9   4   8        0.61       -0.18      1.15 o 
  -8   4   8      381.37      394.25      7.94 o 
  -7   4   8       13.50       13.99      1.62 o 
  -6   4   8       97.15       98.76      3.21 o 
  -5   4   8        3.42        2.19      0.93 o 
  -4   4   8       14.00       14.42      0.97 o 
  -3   4   8      191.34      198.26      3.06 o 
  -2   4   8       25.04       25.58      1.13 o 
  -1   4   8        0.15       -0.34      0.42 o 
   0   4   8       33.00       30.52      1.56 o 
   1   4   8        0.00        0.90      0.69 o 
   2   4   8      902.67      877.04     12.53 o 
   3   4   8      221.09      218.48      4.01 o 
   4   4   8       23.22       24.08      1.56 o 
   5   4   8       10.34       14.02      1.30 o 
   6   4   8        2.39        2.46      0.87 o 
   7   4   8       53.08       49.79      2.36 o 
   8   4   8        0.91        1.26      0.92 o 
   9   4   8        8.30        4.53      1.21 o 
  10   4   8        0.52        0.77      0.98 o 
  11   4   8        0.23       -0.12      1.10 o 
  12   4   8       20.29       28.03      2.85 o 
 -13   5   8        1.36        1.48      1.57 o 
 -12   5   8        2.37        2.19      1.45 o 
 -11   5   8        8.73       11.70      2.06 o 
 -10   5   8        1.66        1.12      1.21 o 
  -9   5   8        5.60        0.19      1.18 o 
  -8   5   8        5.72        5.20      1.31 o 
  -7   5   8        8.70       10.11      1.47 o 
  -6   5   8        0.75        0.76      0.88 o 
  -5   5   8        8.44        9.70      1.62 o 
  -4   5   8       13.49       12.73      1.34 o 
  -3   5   8        6.25        5.74      1.36 o 
  -2   5   8        1.06        0.83      0.74 o 
  -1   5   8       15.15       14.96      1.28 o 
   0   5   8        0.05       -0.28      0.67 o 
   1   5   8       77.57       77.77      2.46 o 
   2   5   8        4.70        3.48      0.95 o 
   3   5   8       20.84       17.83      1.52 o 
   4   5   8        0.00        0.10      0.57 o 
   5   5   8        5.64        6.45      1.05 o 
   6   5   8        0.72        0.46      0.74 o 
   7   5   8        2.42        2.76      0.97 o 
   8   5   8        3.95        2.13      1.00 o 
   9   5   8        0.73        1.54      1.03 o 
  10   5   8        0.00        1.57      1.17 o 
 -10   6   8        0.04       -0.04      1.68 o 
  -9   6   8        2.04        3.32      1.22 o 
  -8   6   8        2.46        2.90      1.13 o 
  -7   6   8        0.14        0.55      0.92 o 
  -6   6   8        7.75        5.82      2.15 o 
  -5   6   8        0.00       -0.77      0.77 o 
  -4   6   8        4.23        2.85      1.04 o 
  -3   6   8        0.54        0.19      0.82 o 
  -2   6   8        0.93        1.11      0.82 o 
  -1   6   8        0.35        0.40      0.77 o 
   0   6   8       11.36       10.10      1.16 o 
   1   6   8        0.05        0.03      0.76 o 
   2   6   8        6.51        4.97      1.01 o 
   3   6   8        0.04        0.72      0.84 o 
   4   6   8        1.08        1.88      0.99 o 
   5   6   8        2.50        1.95      0.99 o 
   6   6   8       10.25       10.17      1.30 o 
   7   6   8        0.72        0.74      1.06 o 
   8   6   8        0.00        0.04      0.85 o 
  -6   7   8        2.30        2.05      0.89 o 
  -5   7   8        0.00        0.54      0.86 o 
  -4   7   8        0.73       -0.01      1.30 o 
  -3   7   8        3.50        5.24      1.29 o 
  -2   7   8        5.21        3.67      1.07 o 
  -1   7   8        2.46        2.53      1.00 o 
   0   7   8        2.84        3.21      1.01 o 
   1   7   8        0.01        0.99      0.89 o 
   2   7   8        0.13        0.67      0.86 o 
   3   7   8        1.18        1.72      1.05 o 
   4   7   8        1.42        1.31      0.93 o 
 -17   1   9        0.00        0.52      7.02 o 
 -16   1   9        5.60        8.14      6.08 o 
 -15   1   9       13.54       22.32      3.76 o 
 -14   1   9        4.34        7.40      1.83 o 
 -13   1   9       17.55       16.58      2.12 o 
 -12   1   9        8.81        4.95      1.26 o 
 -11   1   9       10.01        8.32      1.07 o 
 -10   1   9        4.86       -0.84      0.84 o 
  -9   1   9       15.83       15.57      1.03 o 
  -8   1   9      111.74      103.61      1.99 o 
  -7   1   9        2.13        2.99      0.47 o 
  -6   1   9      131.08      132.85      1.80 o 
  -5   1   9      907.23      902.20      7.14 o 
  -4   1   9     1599.95     1661.89     13.66 o 
  -3   1   9     1597.48     1596.27     11.76 o 
  -2   1   9       26.99       23.99      0.79 o 
  -1   1   9      305.33      282.86      2.97 o 
   0   1   9      313.66      330.28      3.41 o 
   1   1   9       44.56       50.44      1.07 o 
   2   1   9     1761.52     1760.52     14.65 o 
   3   1   9       87.59       78.13      1.38 o 
   4   1   9       19.12       13.31      0.66 o 
   5   1   9        2.40        0.90      0.34 o 
   6   1   9      198.18      199.63      2.84 o 
   7   1   9       52.26       53.30      1.59 o 
   8   1   9       37.52       36.68      1.59 o 
   9   1   9        2.79        1.61      0.77 o 
  10   1   9       17.22       18.95      1.43 o 
  11   1   9       24.21       19.01      5.32 o 
  12   1   9       17.55       24.90      5.41 o 
  13   1   9        2.08        1.77      2.22 o 
  14   1   9        0.71        1.62      1.73 o 
 -16   2   9        0.02        1.80      1.59 o 
 -15   2   9        2.95        3.66      1.77 o 
 -14   2   9       23.16       25.37      2.50 o 
 -13   2   9        3.04        0.95      1.60 o 
 -12   2   9       36.22       34.45      2.61 o 
 -11   2   9        5.25        5.24      1.51 o 
 -10   2   9       38.64       36.40      2.14 o 
  -9   2   9       38.68       35.23      1.98 o 
  -8   2   9       85.93       77.28      2.82 o 
  -7   2   9        0.13       -0.45      0.50 o 
  -6   2   9      212.39      210.52      3.65 o 
  -5   2   9      815.97      824.03      8.58 o 
  -4   2   9       27.35       27.16      1.26 o 
  -3   2   9     2137.48     2222.50     22.16 o 
  -2   2   9     2859.53     3084.95     30.05 o 
  -1   2   9      137.82      182.59      5.80 o 
   0   2   9        0.54        0.45      0.45 o 
   1   2   9       43.13       44.26      2.08 o 
   2   2   9     3079.44     3133.59     28.81 o 
   3   2   9       46.75       45.74      1.52 o 
   4   2   9        1.27        0.68      0.45 o 
   5   2   9        2.93        3.81      0.62 o 
   6   2   9       58.71       56.29      1.80 o 
   7   2   9      189.09      182.00      3.54 o 
   8   2   9       50.47       49.51      2.03 o 
   9   2   9      139.52      125.05      3.25 o 
  10   2   9        3.15        5.80      1.36 o 
  11   2   9        0.02        2.73      1.19 o 
  12   2   9       28.79       37.10      7.93 o 
  13   2   9       13.98       19.00      2.65 o 
  14   2   9        0.61        6.35      2.64 o 
 -15   3   9        3.98        2.57      2.14 o 
 -14   3   9        9.68        5.15      2.15 o 
 -13   3   9        1.70        1.27      1.76 o 
 -12   3   9        1.36        2.58      1.16 o 
 -11   3   9        0.66        1.29      1.12 o 
 -10   3   9       37.15       38.57      2.44 o 
  -9   3   9      410.46      428.25      8.70 o 
  -8   3   9     1063.00     1050.24     14.15 o 
  -7   3   9      116.24      106.58      3.58 o 
  -6   3   9       58.50       54.68      2.41 o 
  -5   3   9      153.27      151.33      3.23 o 
  -4   3   9      288.19      287.25      5.86 o 
  -3   3   9       43.41       34.59      1.26 o 
  -2   3   9       36.29       40.15      1.27 o 
  -1   3   9      181.57      179.99      2.62 o 
   0   3   9        5.70        5.65      0.59 o 
   1   3   9      299.21      316.72      5.96 o 
   2   3   9      599.44      587.68      7.87 o 
   3   3   9       78.50       82.91      2.75 o 
   4   3   9        0.62       -0.92      1.09 o 
   5   3   9      105.53      104.37      2.98 o 
   6   3   9       22.47       21.00      1.86 o 
   7   3   9        3.29        2.88      0.84 o 
   8   3   9        8.09       10.28      1.25 o 
   9   3   9        0.71        2.19      0.92 o 
  10   3   9        0.53        0.08      0.87 o 
  11   3   9        2.58        2.79      1.31 o 
  12   3   9        0.01        1.30      1.36 o 
  13   3   9        0.00        1.11      1.47 o 
 -14   4   9        0.02       -1.02      1.62 o 
 -13   4   9        0.05        1.08      1.55 o 
 -12   4   9       21.34       27.22      2.64 o 
 -11   4   9        1.89        1.42      1.24 o 
 -10   4   9       16.46       17.07      2.05 o 
  -9   4   9       43.17       45.12      2.88 o 
  -8   4   9       10.59        8.36      1.69 o 
  -7   4   9       83.77       93.34      3.34 o 
  -6   4   9       15.91       12.61      1.52 o 
  -5   4   9        3.93        2.25      0.93 o 
  -4   4   9        0.58        1.82      0.72 o 
  -3   4   9        2.98        3.08      1.39 o 
  -2   4   9      199.70      195.40      3.52 o 
  -1   4   9       83.10       84.95      2.22 o 
   0   4   9      103.68      105.22      4.31 o 
   1   4   9      130.56      123.05      3.20 o 
   2   4   9       19.33       25.15      1.75 o 
   3   4   9      448.75      435.11      6.50 o 
   4   4   9        9.64        9.08      1.07 o 
   5   4   9       19.83       23.75      1.68 o 
   6   4   9        2.56        1.23      0.82 o 
   7   4   9        2.29        1.67      0.89 o 
   8   4   9       28.43       26.23      2.07 o 
   9   4   9        4.47        2.54      1.09 o 
  10   4   9        4.71        3.48      1.23 o 
  11   4   9        2.98        2.19      1.24 o 
  12   4   9        1.33        1.81      1.49 o 
 -13   5   9        6.26        8.14      2.18 o 
 -12   5   9        2.17        4.31      3.78 o 
 -11   5   9        7.54        6.05      1.55 o 
 -10   5   9        5.54        5.24      1.48 o 
  -9   5   9        0.44       -0.94      1.29 o 
  -8   5   9        0.57       -0.86      0.86 o 
  -7   5   9        2.23        0.67      0.96 o 
  -6   5   9        3.07        3.94      2.06 o 
  -5   5   9       12.88       11.46      1.39 o 
  -4   5   9        0.62       -0.47      0.80 o 
  -3   5   9       42.87       39.86      2.19 o 
  -2   5   9        3.69        5.16      1.03 o 
  -1   5   9       11.21       11.99      1.30 o 
   0   5   9       29.98       29.98      1.78 o 
   1   5   9       44.16       40.60      2.36 o 
   2   5   9        0.09        0.39      1.03 o 
   3   5   9        6.52        5.98      1.12 o 
   4   5   9       13.43       15.51      1.35 o 
   5   5   9        0.01        0.29      0.72 o 
   6   5   9        4.26        2.24      0.87 o 
   7   5   9        9.55       11.60      1.47 o 
   8   5   9        3.50        2.76      1.09 o 
   9   5   9        2.92        4.16      1.20 o 
  10   5   9        0.00        0.62      1.08 o 
 -10   6   9        0.00        1.77      1.23 o 
  -9   6   9        1.14        0.96      1.13 o 
  -8   6   9        2.01        1.68      1.08 o 
  -7   6   9        1.67       -0.11      0.93 o 
  -6   6   9        5.32        5.38      1.19 o 
  -5   6   9        5.82        5.45      1.21 o 
  -4   6   9        0.01       -0.48      0.91 o 
  -3   6   9        0.47       -0.26      0.86 o 
  -2   6   9        1.72        2.92      1.22 o 
  -1   6   9        3.00        3.23      0.99 o 
   0   6   9        2.11        1.89      0.90 o 
   1   6   9        4.87        4.92      1.06 o 
   2   6   9        0.76        0.57      0.85 o 
   3   6   9        0.51        1.18      0.90 o 
   4   6   9        8.20        4.27      1.15 o 
   5   6   9        8.93       10.40      1.52 o 
   6   6   9        3.67        1.34      1.63 o 
   7   6   9        4.05        3.20      1.07 o 
   8   6   9        0.00        0.29      0.89 o 
  -6   7   9        0.01        2.06      0.95 o 
  -5   7   9        7.49        5.25      1.33 o 
  -4   7   9        0.51       -1.59      1.59 o 
  -3   7   9        0.77        1.08      1.22 o 
  -2   7   9        1.17        0.44      0.97 o 
  -1   7   9        3.56        5.72      2.08 o 
   0   7   9        3.93        3.46      1.08 o 
   1   7   9        4.91        2.89      1.03 o 
   2   7   9        0.63        1.89      0.99 o 
   3   7   9        0.36        0.63      0.95 o 
   4   7   9        0.55        1.29      0.90 o 
 -16   0  10        0.25        2.23      7.68 o 
 -15   0  10       19.35       28.19      9.83 o 
 -14   0  10        0.39       -1.64      1.64 o 
 -13   0  10        3.58        2.07      2.15 o 
 -12   0  10        7.66        4.28      1.54 o 
 -11   0  10       19.13       15.41      3.68 o 
 -10   0  10       28.17       26.31      2.28 o 
  -9   0  10       58.84       63.18      2.43 o 
  -8   0  10      250.12      243.49      4.27 o 
  -7   0  10      447.56      453.59      8.00 o 
  -6   0  10       83.18       91.01      2.21 o 
  -5   0  10      866.06      994.12     11.26 o 
  -4   0  10      105.34      126.72      2.47 o 
  -3   0  10      692.16      723.23      8.43 o 
  -2   0  10      484.99      428.54      6.13 o 
  -1   0  10       41.78       55.14      1.96 o 
   0   0  10      795.54      786.29      8.98 o 
   1   0  10       92.18       94.13      2.51 o 
   2   0  10       24.85       39.82      1.42 o 
   3   0  10      702.33      740.82      8.81 o 
   4   0  10      241.71      259.93      3.75 o 
   5   0  10      840.66      864.91     10.38 o 
   6   0  10       18.45       17.95      1.32 o 
   7   0  10        0.57       -0.50      1.49 o 
   8   0  10       90.47       97.41      5.02 o 
   9   0  10        0.17        0.73      1.21 o 
  10   0  10       19.57       20.93      2.61 o 
  11   0  10        0.07        0.04      2.43 o 
  12   0  10       16.05       17.06      3.37 o 
  13   0  10        0.13        0.86      2.26 o 
  14   0  10        7.02        5.76      2.19 o 
 -17   1  10        1.33       -1.59      9.26 o 
 -16   1  10        0.17       -2.03      3.82 o 
 -15   1  10        3.53        0.06      4.86 o 
 -14   1  10        0.01        0.76      2.02 o 
 -13   1  10       12.67        9.74      1.78 o 
 -12   1  10       82.59       82.95      3.11 o 
 -11   1  10       77.76       73.00      2.65 o 
 -10   1  10        7.62        3.21      0.91 o 
  -9   1  10        0.13       -0.51      0.51 o 
  -8   1  10        0.17        0.05      0.48 o 
  -7   1  10        0.21        0.13      0.39 o 
  -6   1  10       48.58       59.65      1.27 o 
  -5   1  10        0.19       -0.33      0.33 o 
  -4   1  10       89.84      100.44      2.33 o 
  -3   1  10      164.94      157.82      1.95 o 
  -2   1  10      119.64      116.00      1.67 o 
  -1   1  10     1364.56     1455.24     12.11 o 
   0   1  10        6.11        3.12      0.46 o 
   1   1  10        0.62        0.26      0.38 o 
   2   1  10      191.93      182.57      2.25 o 
   3   1  10       26.01       27.02      0.92 o 
   4   1  10       23.33       23.98      0.91 o 
   5   1  10        7.01        7.27      0.63 o 
   6   1  10      202.93      195.62      3.21 o 
   7   1  10       21.70       24.32      1.39 o 
   8   1  10       21.53       23.53      1.39 o 
   9   1  10        0.19        0.68      0.65 o 
  10   1  10        3.20        2.23      0.89 o 
  11   1  10        7.93        7.62      1.80 o 
  12   1  10        5.96        4.23      4.01 o 
  13   1  10        0.36        0.67      1.54 o 
  14   1  10        0.61       -0.39      2.62 o 
 -16   2  10        0.27        2.27      2.16 o 
 -15   2  10        2.23        3.54      1.96 o 
 -14   2  10        6.45       11.50      1.91 o 
 -13   2  10        0.87        0.74      1.12 o 
 -12   2  10        2.93        2.91      2.08 o 
 -11   2  10        3.25        3.45      0.96 o 
 -10   2  10      131.32      129.83      3.59 o 
  -9   2  10       67.48       66.62      2.37 o 
  -8   2  10       30.70       34.55      2.65 o 
  -7   2  10       40.87       36.75      1.57 o 
  -6   2  10        0.02       -0.27      0.39 o 
  -5   2  10      562.44      555.27      6.31 o 
  -4   2  10       60.14       62.21      1.74 o 
  -3   2  10      177.85      168.72      3.74 o 
  -2   2  10       57.46       63.39      2.13 o 
  -1   2  10      218.13      247.06      5.04 o 
   0   2  10      144.54      152.70      2.67 o 
   1   2  10      592.06      593.81      8.03 o 
   2   2  10      116.26      100.99      2.91 o 
   3   2  10       87.03       90.05      1.86 o 
   4   2  10        5.26        5.85      0.69 o 
   5   2  10      214.35      214.99      3.74 o 
   6   2  10       39.41       37.30      1.76 o 
   7   2  10       35.64       37.36      1.72 o 
   8   2  10        7.33        6.63      0.99 o 
   9   2  10       20.26       18.23      1.44 o 
  10   2  10        4.22        4.77      1.55 o 
  11   2  10        8.27        8.81      1.91 o 
  12   2  10        3.18        2.14      1.21 o 
  13   2  10       11.49       13.42      1.80 o 
 -15   3  10        2.49       -0.72      2.52 o 
 -14   3  10        0.13       -1.31      1.61 o 
 -13   3  10        8.40        6.86      2.26 o 
 -12   3  10        7.27        7.49      1.87 o 
 -11   3  10        4.64        2.19      1.11 o 
 -10   3  10       59.98       64.57      4.95 o 
  -9   3  10      106.46      109.42      3.49 o 
  -8   3  10      690.13      681.72     10.23 o 
  -7   3  10      523.67      520.40     11.11 o 
  -6   3  10      214.76      221.41      5.08 o 
  -5   3  10       72.32       74.49      2.26 o 
  -4   3  10        4.78        6.01      0.87 o 
  -3   3  10      141.22      147.49      3.32 o 
  -2   3  10      112.48      125.05      2.43 o 
  -1   3  10       85.64       85.70      1.94 o 
   0   3  10        1.03        1.97      0.56 o 
   1   3  10       81.02       96.61      2.88 o 
   2   3  10      559.00      592.15      9.38 o 
   3   3  10      147.09      136.11      3.12 o 
   4   3  10      335.61      339.15      6.69 o 
   5   3  10        3.81        1.89      1.18 o 
   6   3  10        6.69        5.74      1.08 o 
   7   3  10        0.44       -0.05      0.68 o 
   8   3  10        0.55       -0.11      0.80 o 
   9   3  10        0.09        0.21      0.81 o 
  10   3  10        1.78        1.83      1.01 o 
  11   3  10        4.78        4.12      1.45 o 
  12   3  10        7.87        5.62      1.72 o 
  13   3  10        2.41        1.72      1.58 o 
 -14   4  10        0.39        1.19      1.95 o 
 -13   4  10        1.09        1.00      1.25 o 
 -12   4  10        2.05        2.57      1.35 o 
 -11   4  10        0.80        2.63      1.68 o 
 -10   4  10        1.84        0.66      1.14 o 
  -9   4  10       47.74       47.86      4.36 o 
  -8   4  10        0.07       -1.06      1.18 o 
  -7   4  10        1.66        0.27      1.12 o 
  -6   4  10       65.80       66.75      2.80 o 
  -5   4  10       24.29       24.03      1.87 o 
  -4   4  10        0.18        0.18      0.87 o 
  -3   4  10       10.01       10.75      1.81 o 
  -2   4  10      123.92      126.78      4.02 o 
  -1   4  10       34.76       42.72      1.98 o 
   0   4  10        6.82        5.98      1.00 o 
   1   4  10      215.62      226.19      4.76 o 
   2   4  10      128.21      127.97      3.53 o 
   3   4  10      211.13      207.96      4.07 o 
   4   4  10       19.25       20.00      1.53 o 
   5   4  10       44.59       41.02      2.44 o 
   6   4  10       11.84       11.25      1.37 o 
   7   4  10       11.21       10.87      1.43 o 
   8   4  10       14.02       14.96      1.68 o 
   9   4  10       26.06       26.99      2.28 o 
  10   4  10        0.08        0.09      1.11 o 
  11   4  10        3.01        3.78      1.42 o 
 -13   5  10        1.41        0.79      1.99 o 
 -12   5  10        7.35        8.51      1.86 o 
 -11   5  10        0.34       -0.28      1.10 o 
 -10   5  10        3.46        3.53      1.36 o 
  -9   5  10        4.09        5.62      1.46 o 
  -8   5  10        0.88        0.93      1.05 o 
  -7   5  10        0.55        0.10      1.03 o 
  -6   5  10        4.49        4.74      1.58 o 
  -5   5  10       14.77       12.78      1.53 o 
  -4   5  10        7.04        4.22      1.31 o 
  -3   5  10        2.22        0.38      0.83 o 
  -2   5  10       35.72       37.77      2.57 o 
  -1   5  10        8.23        7.05      1.22 o 
   0   5  10        0.14       -0.08      0.76 o 
   1   5  10       46.48       43.97      2.35 o 
   2   5  10        1.68        0.79      0.87 o 
   3   5  10        5.45        7.29      1.27 o 
   4   5  10        4.83        5.61      1.27 o 
   5   5  10        2.41        2.14      0.90 o 
   6   5  10        1.47        1.46      0.88 o 
   7   5  10       11.35       15.18      1.94 o 
   8   5  10        0.00       -0.18      1.10 o 
   9   5  10        0.33        1.70      1.27 o 
  10   5  10        1.37        1.97      1.41 o 
 -10   6  10        2.00        3.71      1.59 o 
  -9   6  10        7.00        5.93      1.44 o 
  -8   6  10        0.12        1.18      1.06 o 
  -7   6  10        0.00        0.55      1.00 o 
  -6   6  10        9.63       10.81      3.12 o 
  -5   6  10       25.69       26.14      2.07 o 
  -4   6  10       10.67        8.53      1.36 o 
  -3   6  10        1.65        2.24      0.99 o 
  -2   6  10        0.28        0.61      0.93 o 
  -1   6  10        2.66        2.23      0.91 o 
   0   6  10        0.38        0.30      0.85 o 
   1   6  10        9.15       11.11      2.07 o 
   2   6  10        1.02        0.67      0.91 o 
   3   6  10        0.63        0.48      0.91 o 
   4   6  10        4.84        4.25      1.18 o 
   5   6  10       27.54       27.61      2.25 o 
   6   6  10        7.30       11.02      1.63 o 
   7   6  10        0.27       -0.50      0.89 o 
  -6   7  10        1.60        2.17      1.02 o 
  -5   7  10        0.04        1.22      0.96 o 
  -4   7  10        8.11        8.08      1.95 o 
  -3   7  10        0.29       -0.85      0.91 o 
  -2   7  10        6.04        5.45      1.25 o 
  -1   7  10        7.44       10.95      1.48 o 
   0   7  10        0.21        0.93      1.13 o 
   1   7  10        0.01        0.28      0.93 o 
   2   7  10        8.20        8.38      1.34 o 
   3   7  10        0.28        1.01      0.87 o 
 -17   1  11        0.24        9.37      3.49 o 
 -16   1  11        1.31       -2.62      4.55 o 
 -15   1  11        5.78       12.24      4.72 o 
 -14   1  11       16.72       18.42      3.34 o 
 -13   1  11       22.67       18.68      2.87 o 
 -12   1  11       25.24       28.87      2.19 o 
 -11   1  11      241.26      227.42      5.16 o 
 -10   1  11       12.01        9.54      1.06 o 
  -9   1  11        0.02       -0.57      0.57 o 
  -8   1  11        3.87        3.16      0.83 o 
  -7   1  11        4.95        3.21      0.50 o 
  -6   1  11        9.85        7.63      0.61 o 
  -5   1  11      801.92      849.75      7.35 o 
  -4   1  11      518.38      534.94      5.25 o 
  -3   1  11        3.39        4.07      0.50 o 
  -2   1  11     1532.71     1548.87     12.21 o 
  -1   1  11     3512.04     3731.29     29.61 o 
   0   1  11      275.75      300.83      3.37 o 
   1   1  11       79.39       79.23      1.47 o 
   2   1  11      178.13      165.51      2.52 o 
   3   1  11       22.12       26.96      0.91 o 
   4   1  11        4.49        5.18      0.52 o 
   5   1  11       52.71       50.06      1.32 o 
   6   1  11      108.28      104.57      2.28 o 
   7   1  11       21.30       24.78      1.41 o 
   8   1  11       27.89       25.74      1.46 o 
   9   1  11       35.56       30.23      1.62 o 
  10   1  11        6.96        6.32      1.07 o 
  11   1  11        1.77        3.85      2.93 o 
  12   1  11        0.01        3.09      3.89 o 
  13   1  11        0.35        0.58      1.63 o 
 -16   2  11        2.58        4.92      3.38 o 
 -15   2  11        1.86        2.78      1.44 o 
 -14   2  11       17.48       25.15      2.53 o 
 -13   2  11       18.14       14.54      1.93 o 
 -12   2  11        1.36       -0.50      1.06 o 
 -11   2  11       50.64       47.71      2.24 o 
 -10   2  11        7.25        7.20      1.25 o 
  -9   2  11       37.18       36.36      1.89 o 
  -8   2  11      485.21      472.53      6.80 o 
  -7   2  11        9.88        8.24      1.16 o 
  -6   2  11        9.49        9.46      0.90 o 
  -5   2  11      544.51      539.47      6.23 o 
  -4   2  11      202.99      228.89      2.84 o 
  -3   2  11      618.43      649.21      7.78 o 
  -2   2  11        0.01       -0.38      0.38 o 
  -1   2  11       40.19       39.66      1.40 o 
   0   2  11       99.99       97.49      1.92 o 
   1   2  11      332.46      339.28      4.81 o 
   2   2  11      656.65      643.98      7.22 o 
   3   2  11        4.88        4.22      1.24 o 
   4   2  11        2.06        2.41      0.54 o 
   5   2  11      159.78      151.21      3.15 o 
   6   2  11        5.35        3.37      0.90 o 
   7   2  11      134.78      123.39      3.14 o 
   8   2  11        6.48        4.76      1.04 o 
   9   2  11       14.67       11.73      1.49 o 
  10   2  11        3.54        2.32      1.17 o 
  11   2  11       23.39       20.30      2.04 o 
  12   2  11        7.68        7.53      2.72 o 
  13   2  11        2.01        4.55      3.14 o 
 -15   3  11        0.17       -1.61      3.28 o 
 -14   3  11       11.37       12.23      2.75 o 
 -13   3  11        3.96        3.90      3.15 o 
 -12   3  11        8.61        9.11      1.60 o 
 -11   3  11        4.80        5.89      1.41 o 
 -10   3  11       14.63       15.91      1.75 o 
  -9   3  11      179.59      176.14      4.47 o 
  -8   3  11        2.31        2.81      2.88 o 
  -7   3  11      384.63      412.73     11.58 o 
  -6   3  11       35.09       34.88      2.36 o 
  -5   3  11       43.43       44.33      2.42 o 
  -4   3  11      273.09      263.91      4.61 o 
  -3   3  11       66.26       72.75      2.17 o 
  -2   3  11      168.12      170.11      3.42 o 
  -1   3  11        4.98        4.24      1.00 o 
   0   3  11       63.29       62.52      2.36 o 
   1   3  11       40.34       45.97      2.10 o 
   2   3  11       61.75       68.78      2.69 o 
   3   3  11     1263.21     1238.49     15.28 o 
   4   3  11      230.10      210.95      6.17 o 
   5   3  11        5.50        6.43      1.40 o 
   6   3  11       16.54       21.07      1.71 o 
   7   3  11        8.76        7.55      1.49 o 
   8   3  11        0.30        0.77      0.93 o 
   9   3  11       10.95        9.91      1.53 o 
  10   3  11        0.47        0.68      1.07 o 
  11   3  11        0.00       -0.01      1.20 o 
  12   3  11        2.63        3.68      1.63 o 
 -14   4  11        9.28       11.47      2.73 o 
 -13   4  11        6.27        6.45      1.59 o 
 -12   4  11        0.24       -0.31      1.41 o 
 -11   4  11        0.86       -0.58      1.53 o 
 -10   4  11        0.79        0.09      1.11 o 
  -9   4  11        0.08        0.62      1.13 o 
  -8   4  11      174.40      184.61      5.20 o 
  -7   4  11       51.37       42.53      2.68 o 
  -6   4  11        0.01        1.62      1.04 o 
  -5   4  11        7.80        6.26      1.22 o 
  -4   4  11       20.22       19.55      1.73 o 
  -3   4  11      108.11      106.83      3.23 o 
  -2   4  11        2.66        2.09      1.02 o 
  -1   4  11      112.72      107.14      3.14 o 
   0   4  11       39.80       36.58      2.03 o 
   1   4  11        0.00        0.64      0.85 o 
   2   4  11      453.87      439.93      7.83 o 
   3   4  11        2.40        0.97      1.42 o 
   4   4  11       12.52       12.90      1.36 o 
   5   4  11       12.68       13.36      1.46 o 
   6   4  11       24.09       30.29      2.44 o 
   7   4  11        1.64        2.28      1.23 o 
   8   4  11        3.70        2.95      1.34 o 
   9   4  11        1.84        0.87      1.27 o 
  10   4  11        0.03        0.21      1.21 o 
  11   4  11        0.58       -0.14      1.59 o 
 -12   5  11        6.22       12.74      2.12 o 
 -11   5  11        8.06        9.26      1.86 o 
 -10   5  11        0.04       -1.11      1.11 o 
  -9   5  11        4.67        4.39      1.40 o 
  -8   5  11        0.26       -0.89      0.98 o 
  -7   5  11       27.74       25.60      2.18 o 
  -6   5  11        8.00        7.10      2.26 o 
  -5   5  11       51.30       47.54      3.09 o 
  -4   5  11       10.01        8.67      1.57 o 
  -3   5  11        8.38        8.24      1.41 o 
  -2   5  11       33.25       33.20      2.10 o 
  -1   5  11       94.14       90.23      2.96 o 
   0   5  11        3.98        2.84      1.00 o 
   1   5  11       37.86       36.76      2.13 o 
   2   5  11       30.37       26.17      1.97 o 
   3   5  11       21.73       21.62      1.91 o 
   4   5  11        2.81        3.66      1.09 o 
   5   5  11        0.32       -0.49      0.79 o 
   6   5  11       11.15       10.28      1.40 o 
   7   5  11        1.95        2.18      1.08 o 
   8   5  11        9.93        7.78      1.71 o 
   9   5  11        2.86        0.90      1.33 o 
 -10   6  11        2.37        4.23      1.42 o 
  -9   6  11        0.00        0.93      1.09 o 
  -8   6  11        0.33        0.09      1.05 o 
  -7   6  11        0.46       -0.45      0.99 o 
  -6   6  11        0.01        0.61      1.16 o 
  -5   6  11        0.30       -0.94      0.94 o 
  -4   6  11        0.57        0.95      1.05 o 
  -3   6  11        0.09       -0.05      0.91 o 
  -2   6  11        0.89        0.37      0.89 o 
  -1   6  11        0.47        1.23      1.02 o 
   0   6  11        0.07        0.00      0.86 o 
   1   6  11        0.24       -0.60      1.08 o 
   2   6  11        2.56        1.93      0.99 o 
   3   6  11        3.78        4.03      1.18 o 
   4   6  11        3.36        3.10      1.20 o 
   5   6  11        1.55        1.54      1.64 o 
   6   6  11        1.82        3.49      1.32 o 
   7   6  11        0.00       -0.07      1.08 o 
  -6   7  11        5.04        3.84      1.23 o 
  -5   7  11        0.03        0.74      0.98 o 
  -4   7  11        1.26        0.75      1.11 o 
  -3   7  11        0.29        0.54      1.01 o 
  -2   7  11        0.16       -0.15      1.13 o 
  -1   7  11        0.74        0.49      1.01 o 
   0   7  11        8.59        9.81      1.48 o 
   1   7  11        1.46        2.69      1.13 o 
   2   7  11        0.22        1.62      1.02 o 
   3   7  11        0.09        0.75      1.02 o 
 -17   0  12        0.04        8.06      2.92 o 
 -16   0  12        6.30       10.97      9.16 o 
 -15   0  12        2.55       -1.81      3.67 o 
 -14   0  12       12.71        9.52      2.38 o 
 -13   0  12        9.27       12.64      2.51 o 
 -12   0  12       10.26       11.67      1.88 o 
 -11   0  12      121.82       93.65      4.65 o 
 -10   0  12       66.71       57.69      2.97 o 
  -9   0  12        2.25        0.97      1.02 o 
  -8   0  12       25.67       22.40      1.50 o 
  -7   0  12        7.33        6.19      1.24 o 
  -6   0  12       62.31       58.84      2.59 o 
  -5   0  12      121.03      137.33      3.14 o 
  -4   0  12       46.55       38.61      1.44 o 
  -3   0  12       34.69       33.41      1.35 o 
  -2   0  12        0.88        2.78      2.40 o 
  -1   0  12      162.22      184.76      3.55 o 
   0   0  12      149.23      149.97      2.80 o 
   1   0  12      241.78      266.46      5.29 o 
   2   0  12      356.57      366.79      5.20 o 
   3   0  12      377.81      394.37      6.24 o 
   4   0  12        4.00        6.73      0.92 o 
   5   0  12       22.63       21.75      1.30 o 
   6   0  12        1.69        1.40      0.87 o 
   7   0  12        0.58        1.07      1.36 o 
   8   0  12        2.19        0.78      0.98 o 
   9   0  12        5.00        4.57      1.54 o 
  10   0  12        1.38        0.14      2.00 o 
  11   0  12        2.78        4.77      1.85 o 
  12   0  12        6.04        7.41      2.20 o 
  13   0  12        1.06       -0.36      2.27 o 
 -16   1  12        0.51       -3.20      6.90 o 
 -15   1  12       11.19       18.79      3.16 o 
 -14   1  12       15.32       18.72      2.45 o 
 -13   1  12        5.87        4.39      1.93 o 
 -12   1  12        9.38        5.43      1.33 o 
 -11   1  12       13.89       11.84      1.55 o 
 -10   1  12       18.14       13.49      1.14 o 
  -9   1  12        6.03        6.62      1.00 o 
  -8   1  12        2.13        3.57      0.63 o 
  -7   1  12       17.25       15.84      0.98 o 
  -6   1  12       14.92       19.10      0.89 o 
  -5   1  12      848.25      934.09      8.04 o 
  -4   1  12     1228.73     1312.00     11.30 o 
  -3   1  12      257.63      264.93      2.95 o 
  -2   1  12       51.63       78.91      2.11 o 
  -1   1  12      447.47      478.81      4.54 o 
   0   1  12       99.51      116.75      2.15 o 
   1   1  12      117.80      119.55      1.81 o 
   2   1  12       19.30       21.65      1.21 o 
   3   1  12      109.42      107.01      1.72 o 
   4   1  12        0.06       -0.17      0.33 o 
   5   1  12       75.43       82.00      1.82 o 
   6   1  12      179.41      188.50      3.69 o 
   7   1  12        2.06        2.41      0.72 o 
   8   1  12        4.13        3.77      0.77 o 
   9   1  12       26.82       25.08      1.69 o 
  10   1  12       15.46        9.09      1.68 o 
  11   1  12        5.29       15.29      4.61 o 
  12   1  12        0.05        0.24      2.50 o 
  13   1  12        0.92        2.18      2.94 o 
 -16   2  12        0.13        3.14      3.02 o 
 -15   2  12        4.67        6.96      1.67 o 
 -14   2  12        0.03        0.50      1.33 o 
 -13   2  12        0.03        0.26      1.15 o 
 -12   2  12        0.43        0.42      1.10 o 
 -11   2  12        0.54        1.54      0.86 o 
 -10   2  12       42.25       42.50      2.30 o 
  -9   2  12       27.93       27.68      1.74 o 
  -8   2  12       87.51       90.81      2.68 o 
  -7   2  12      375.78      369.35      6.47 o 
  -6   2  12        4.22        5.27      0.78 o 
  -5   2  12      173.33      193.80      3.03 o 
  -4   2  12      108.45      111.93      1.94 o 
  -3   2  12      330.11      337.32      4.41 o 
  -2   2  12       39.06       42.88      1.35 o 
  -1   2  12      211.51      223.44      3.29 o 
   0   2  12      322.86      348.18      4.93 o 
   1   2  12      153.17      141.90      2.83 o 
   2   2  12        8.52       14.16      1.12 o 
   3   2  12        4.42        3.75      0.62 o 
   4   2  12       40.85       38.76      1.76 o 
   5   2  12        2.01       -0.08      0.70 o 
   6   2  12        1.74        2.05      0.83 o 
   7   2  12       72.88       66.94      2.23 o 
   8   2  12        0.16        0.86      0.79 o 
   9   2  12       33.32       31.02      2.26 o 
  10   2  12        0.84        1.90      1.04 o 
  11   2  12        0.46        1.37      1.11 o 
  12   2  12       21.54       24.79      2.06 o 
  13   2  12        3.22        8.35      4.52 o 
 -15   3  12        0.00       -0.99      2.46 o 
 -14   3  12        0.01       -1.70      1.70 o 
 -13   3  12       13.28       12.79      2.70 o 
 -12   3  12        1.53        2.78      1.25 o 
 -11   3  12        0.24        0.97      1.12 o 
 -10   3  12       50.26       52.06      2.80 o 
  -9   3  12       69.23       70.23      2.92 o 
  -8   3  12      417.50      419.19      9.18 o 
  -7   3  12       56.49       52.27      3.12 o 
  -6   3  12      186.25      185.89      4.91 o 
  -5   3  12      136.63      132.28      3.81 o 
  -4   3  12       61.60       65.16      2.59 o 
  -3   3  12      139.87      140.25      3.69 o 
  -2   3  12        7.45        7.64      1.46 o 
  -1   3  12       81.05       77.78      4.70 o 
   0   3  12        2.18        2.19      0.84 o 
   1   3  12      373.46      380.49      6.98 o 
   2   3  12      433.03      448.87      8.05 o 
   3   3  12      236.34      244.96      5.81 o 
   4   3  12      593.21      589.64      9.81 o 
   5   3  12       31.61       33.02      2.10 o 
   6   3  12       13.79       11.13      1.99 o 
   7   3  12        6.16        5.34      1.19 o 
   8   3  12       24.97       22.24      2.02 o 
   9   3  12        9.07        6.48      1.36 o 
  10   3  12        1.90        2.14      1.28 o 
  11   3  12        0.74        0.93      1.80 o 
  12   3  12        0.21        3.47      1.88 o 
 -14   4  12        8.54       11.40      2.74 o 
 -13   4  12        0.29       -0.21      1.92 o 
 -12   4  12        0.13        2.64      1.47 o 
 -11   4  12        0.08       -0.95      1.16 o 
 -10   4  12        3.31        3.67      1.30 o 
  -9   4  12       48.10       46.71      3.01 o 
  -8   4  12       52.65       49.09      5.02 o 
  -7   4  12      181.78      181.27     10.51 o 
  -6   4  12       16.38       13.79      1.72 o 
  -5   4  12        1.94        1.99      1.05 o 
  -4   4  12       14.07       14.79      1.60 o 
  -3   4  12       40.25       41.00      2.16 o 
  -2   4  12       26.84       28.71      2.00 o 
  -1   4  12        7.27        6.28      1.14 o 
   0   4  12        5.84        5.36      1.09 o 
   1   4  12       15.57       17.18      1.64 o 
   2   4  12        6.98        6.19      1.23 o 
   3   4  12       32.79       32.46      2.29 o 
   4   4  12       11.88       10.73      1.61 o 
   5   4  12        0.84        0.77      0.81 o 
   6   4  12        9.92       11.82      1.50 o 
   7   4  12       11.24       14.79      1.95 o 
   8   4  12        0.47       -0.85      2.16 o 
   9   4  12        1.06        1.28      1.29 o 
  10   4  12        0.10        1.10      1.45 o 
  11   4  12        0.05        0.00      2.35 o 
 -12   5  12        0.42        1.72      1.81 o 
 -11   5  12       10.00       12.58      2.03 o 
 -10   5  12        2.96        3.34      2.32 o 
  -9   5  12        1.85        3.17      1.33 o 
  -8   5  12        0.32       -0.77      1.09 o 
  -7   5  12       10.41       10.88      1.64 o 
  -6   5  12        0.00       -0.90      1.01 o 
  -5   5  12        1.44        0.36      1.02 o 
  -4   5  12       63.48       56.51      2.62 o 
  -3   5  12       10.27        9.78      1.43 o 
  -2   5  12        5.42        5.88      1.21 o 
  -1   5  12       34.84       34.64      2.12 o 
   0   5  12       15.36       15.82      2.02 o 
   1   5  12        2.15        2.46      1.05 o 
   2   5  12        0.38        0.36      0.85 o 
   3   5  12        0.68       -0.67      1.93 o 
   4   5  12        0.11        0.57      0.99 o 
   5   5  12        1.55        3.57      1.24 o 
   6   5  12       21.30       24.47      1.98 o 
   7   5  12        4.49        4.54      1.32 o 
   8   5  12        0.10       -1.14      1.44 o 
   9   5  12        2.08        2.05      1.25 o 
 -10   6  12        0.03        1.69      1.21 o 
  -9   6  12        2.01        1.04      1.21 o 
  -8   6  12        4.22        3.16      1.46 o 
  -7   6  12        9.42       10.94      1.69 o 
  -6   6  12        0.18        0.69      1.07 o 
  -5   6  12        0.04        0.92      1.15 o 
  -4   6  12        1.79        2.48      1.24 o 
  -3   6  12        0.76        1.29      1.82 o 
  -2   6  12        2.07       -0.09      0.99 o 
  -1   6  12       10.92       12.06      1.51 o 
   0   6  12        0.01        0.28      0.99 o 
   1   6  12        7.88        8.61      1.42 o 
   2   6  12        0.47        0.79      0.96 o 
   3   6  12        6.45        7.42      1.38 o 
   4   6  12        0.02        0.44      1.02 o 
   5   6  12        0.10        1.21      1.16 o 
   6   6  12        1.07        2.88      1.29 o 
   7   6  12        0.17        0.99      1.21 o 
  -5   7  12        7.46        7.78      1.47 o 
  -4   7  12        1.43        1.56      1.35 o 
  -3   7  12        0.04       -0.70      1.79 o 
  -2   7  12        0.31        0.58      1.29 o 
  -1   7  12        0.94        1.35      1.07 o 
   0   7  12        0.09       -0.02      0.96 o 
   1   7  12        0.13        0.59      1.07 o 
   2   7  12        0.03        0.40      1.06 o 
 -16   1  13        1.02        1.24      3.70 o 
 -15   1  13        1.45        0.88      6.45 o 
 -14   1  13        0.74        1.39      1.48 o 
 -13   1  13        0.05       -0.38      1.46 o 
 -12   1  13       75.40       70.98      2.97 o 
 -11   1  13        0.12       -0.11      0.96 o 
 -10   1  13       26.14       25.36      1.52 o 
  -9   1  13       10.39       10.25      1.07 o 
  -8   1  13       36.03       34.44      1.41 o 
  -7   1  13       94.91       96.64      1.97 o 
  -6   1  13       16.85       16.93      0.88 o 
  -5   1  13      129.15      132.23      2.58 o 
  -4   1  13       38.97       41.25      1.31 o 
  -3   1  13        0.11       -0.17      0.32 o 
  -2   1  13      830.25      916.63      7.85 o 
  -1   1  13       98.71      105.20      1.70 o 
   0   1  13      638.09      677.37      5.80 o 
   1   1  13       40.77       47.10      1.12 o 
   2   1  13        0.14       -0.20      0.31 o 
   3   1  13       18.61       19.24      0.94 o 
   4   1  13       15.60       14.34      1.26 o 
   5   1  13        6.92        6.12      0.74 o 
   6   1  13      104.21      112.99      2.59 o 
   7   1  13       12.02        9.94      1.04 o 
   8   1  13        8.25        4.89      0.93 o 
   9   1  13        3.09        2.18      0.87 o 
  10   1  13       33.90       31.77      3.67 o 
  11   1  13        1.59        1.99      2.34 o 
  12   1  13        0.00        1.90      1.54 o 
  13   1  13        2.78        2.86      1.72 o 
 -16   2  13        1.12        4.27      2.10 o 
 -15   2  13        8.90        8.76      1.79 o 
 -14   2  13       24.99       27.41      2.77 o 
 -13   2  13       50.26       58.21      3.36 o 
 -12   2  13        3.94        5.03      1.46 o 
 -11   2  13       15.69       16.03      1.53 o 
 -10   2  13       35.69       38.84      2.22 o 
  -9   2  13       38.72       46.56      2.07 o 
  -8   2  13      164.80      156.24      3.49 o 
  -7   2  13       38.93       40.86      1.82 o 
  -6   2  13      400.91      394.09      5.75 o 
  -5   2  13      110.34      123.36      2.41 o 
  -4   2  13      190.29      195.33      3.26 o 
  -3   2  13      360.61      371.11      4.30 o 
  -2   2  13      215.46      224.45      3.40 o 
  -1   2  13      200.28      194.58      3.44 o 
   0   2  13        5.20        7.11      0.92 o 
   1   2  13        0.22        0.60      0.55 o 
   2   2  13       12.43       12.61      1.11 o 
   3   2  13        1.77        1.09      0.63 o 
   4   2  13       85.16       84.05      2.18 o 
   5   2  13      281.57      268.17      4.23 o 
   6   2  13       12.01       13.63      1.16 o 
   7   2  13       43.83       42.46      1.97 o 
   8   2  13        5.16        5.55      1.02 o 
   9   2  13        5.15        3.76      1.56 o 
  10   2  13        1.51        1.13      0.96 o 
  11   2  13        0.67        1.90      1.05 o 
  12   2  13        2.03        6.12      1.90 o 
 -15   3  13        0.03        0.77      2.68 o 
 -14   3  13        0.43       -0.22      1.93 o 
 -13   3  13        0.88       -0.81      1.73 o 
 -12   3  13       12.62       12.81      1.81 o 
 -11   3  13       15.18       13.67      1.79 o 
 -10   3  13       11.84       10.53      1.59 o 
  -9   3  13        0.37        0.92      1.09 o 
  -8   3  13     1120.78     1129.68     15.44 o 
  -7   3  13      555.13      549.87     10.09 o 
  -6   3  13      117.38      100.53      3.63 o 
  -5   3  13        0.63       -0.54      0.94 o 
  -4   3  13       12.41       11.99      1.49 o 
  -3   3  13       51.86       49.40      2.84 o 
  -2   3  13       67.31       64.39      2.58 o 
  -1   3  13       11.40       10.47      1.35 o 
   0   3  13       14.92       15.19      1.53 o 
   1   3  13       98.23       93.08      3.16 o 
   2   3  13     2107.52     2099.05     28.20 o 
   3   3  13     1371.35     1344.27     20.72 o 
   4   3  13      351.98      346.71      6.19 o 
   5   3  13        5.67        4.78      1.17 o 
   6   3  13       63.47       65.79      2.41 o 
   7   3  13        0.13        0.21      0.91 o 
   8   3  13        0.75        0.99      1.01 o 
   9   3  13       11.26       10.57      1.67 o 
  10   3  13        0.74        1.68      1.27 o 
  11   3  13        0.12       -0.14      1.33 o 
  12   3  13       20.45       20.69      2.74 o 
 -14   4  13        0.17        2.82      2.11 o 
 -13   4  13        2.84        2.34      1.78 o 
 -12   4  13        9.96       10.41      1.94 o 
 -11   4  13        0.78        1.35      1.28 o 
 -10   4  13        0.68       -0.64      1.10 o 
  -9   4  13       52.76       44.12      3.10 o 
  -8   4  13        1.08        0.26      1.23 o 
  -7   4  13      299.99      300.44      6.87 o 
  -6   4  13        5.84        3.86      1.30 o 
  -5   4  13        2.54        4.30      1.21 o 
  -4   4  13       23.23       23.92      1.97 o 
  -3   4  13       81.90       83.31      3.03 o 
  -2   4  13       16.11       16.81      1.67 o 
  -1   4  13        7.39        6.66      1.17 o 
   0   4  13       48.10       45.51      2.29 o 
   1   4  13       16.09       21.89      2.53 o 
   2   4  13        1.33        2.02      1.02 o 
   3   4  13      135.77      128.80      4.06 o 
   4   4  13       23.54       20.00      2.05 o 
   5   4  13        5.71        3.20      1.41 o 
   6   4  13        0.01       -0.80      0.83 o 
   7   4  13        0.58        0.49      1.05 o 
   8   4  13        2.94        2.66      1.19 o 
   9   4  13        0.95        0.23      1.37 o 
  10   4  13        1.30        1.17      1.49 o 
 -12   5  13        1.95        4.29      1.82 o 
 -11   5  13        0.45       -0.06      1.32 o 
 -10   5  13        0.41        0.58      1.17 o 
  -9   5  13        1.71        2.19      1.28 o 
  -8   5  13        2.16        2.02      1.24 o 
  -7   5  13        7.39        7.24      1.57 o 
  -6   5  13        0.52        1.64      1.11 o 
  -5   5  13        0.70        0.82      1.11 o 
  -4   5  13        1.43        1.59      1.12 o 
  -3   5  13       24.95       19.46      2.40 o 
  -2   5  13       13.62       12.63      1.55 o 
  -1   5  13        2.35        1.39      1.00 o 
   0   5  13        8.12        9.09      1.43 o 
   1   5  13        5.32        5.35      1.30 o 
   2   5  13        6.41        7.98      1.56 o 
   3   5  13        0.21        0.31      0.93 o 
   4   5  13        0.09       -0.30      0.96 o 
   5   5  13        1.21        0.26      1.17 o 
   6   5  13        4.45        4.49      1.51 o 
   7   5  13       19.45       19.89      1.99 o 
   8   5  13        1.76       -0.01      1.14 o 
   9   5  13        1.97        0.10      1.12 o 
 -10   6  13        1.13        1.44      1.27 o 
  -9   6  13        0.13        0.87      1.17 o 
  -8   6  13        1.32        2.02      1.16 o 
  -7   6  13        2.28        1.73      1.17 o 
  -6   6  13        4.56        4.52      1.36 o 
  -5   6  13        8.41       10.02      1.61 o 
  -4   6  13        2.60        1.44      1.09 o 
  -3   6  13        1.03        1.11      1.04 o 
  -2   6  13        1.60        1.82      1.13 o 
  -1   6  13        3.07        3.13      1.16 o 
   0   6  13        1.89        2.26      1.09 o 
   1   6  13        3.60        4.16      1.23 o 
   2   6  13        0.57        0.30      0.96 o 
   3   6  13        0.55        2.11      1.17 o 
   4   6  13        0.39       -0.39      1.08 o 
   5   6  13        1.07        1.33      1.24 o 
   6   6  13        0.21        0.71      1.57 o 
  -4   7  13        1.04        1.28      1.16 o 
  -3   7  13        0.60       -0.60      2.29 o 
  -2   7  13        0.31        0.79      1.09 o 
  -1   7  13        2.23        2.38      1.20 o 
   0   7  13        0.45        2.24      1.06 o 
   1   7  13        3.04        3.55      1.58 o 
 -17   0  14        0.17        5.82      2.66 o 
 -16   0  14        0.40        7.00      2.53 o 
 -15   0  14        0.65       -1.65      1.65 o 
 -14   0  14        1.77        3.76      2.06 o 
 -13   0  14      106.69      104.14      5.57 o 
 -12   0  14       98.69       91.31      6.02 o 
 -11   0  14       82.39       64.08      3.95 o 
 -10   0  14      550.51      475.87     11.55 o 
  -9   0  14       16.01       16.26      1.92 o 
  -8   0  14       23.97       22.88      2.41 o 
  -7   0  14       49.36       49.91      2.50 o 
  -6   0  14       45.99       54.80      2.77 o 
  -5   0  14       26.78       34.36      1.58 o 
  -4   0  14        2.18        1.07      0.55 o 
  -3   0  14     1070.63     1039.89     11.94 o 
  -2   0  14       38.00       43.73      1.61 o 
  -1   0  14      231.20      235.28      3.87 o 
   0   0  14     2289.91     2403.69     25.09 o 
   1   0  14      468.97      504.76      7.55 o 
   2   0  14        0.81       -0.09      0.54 o 
   3   0  14       34.15       33.40      1.65 o 
   4   0  14       28.09       26.68      1.55 o 
   5   0  14        2.44        2.81      1.41 o 
   6   0  14       27.35       24.54      2.48 o 
   7   0  14      115.06      114.44      3.96 o 
   8   0  14        2.59        2.41      1.33 o 
   9   0  14        0.58        0.34      2.45 o 
  10   0  14       19.70       22.53      2.83 o 
  11   0  14        8.64        7.59      2.13 o 
  12   0  14        8.12        8.38      2.26 o 
  13   0  14        0.83        1.56      1.94 o 
 -16   1  14        1.35        1.64      5.57 o 
 -15   1  14        0.31       -0.98      2.02 o 
 -14   1  14        0.24       -0.25      1.59 o 
 -13   1  14        0.44        0.73      1.92 o 
 -12   1  14       63.98       58.69      3.27 o 
 -11   1  14       28.55       24.81      2.04 o 
 -10   1  14       10.94       13.42      1.24 o 
  -9   1  14        0.97        0.06      0.73 o 
  -8   1  14        0.51        0.06      0.56 o 
  -7   1  14        1.38        1.35      0.57 o 
  -6   1  14        0.04        0.62      0.58 o 
  -5   1  14      187.55      176.80      2.47 o 
  -4   1  14       29.75       28.29      1.14 o 
  -3   1  14       27.02       27.64      1.27 o 
  -2   1  14       12.76       17.22      0.83 o 
  -1   1  14      847.27      924.59      8.48 o 
   0   1  14       56.48       59.38      1.28 o 
   1   1  14      204.60      201.44      2.50 o 
   2   1  14        3.16        2.55      0.58 o 
   3   1  14        1.26        1.38      0.51 o 
   4   1  14        0.56       -0.27      0.50 o 
   5   1  14        1.09        2.11      0.63 o 
   6   1  14       90.41       90.30      2.35 o 
   7   1  14        7.34        6.30      0.83 o 
   8   1  14        4.47        1.69      0.85 o 
   9   1  14        6.82        5.62      1.00 o 
  10   1  14       13.09       17.86      5.80 o 
  11   1  14        3.81        6.05      2.57 o 
  12   1  14        0.47        1.21      1.62 o 
  13   1  14        4.02        4.70      1.84 o 
 -16   2  14        1.27        5.84      3.11 o 
 -15   2  14        4.03        3.59      2.43 o 
 -14   2  14       10.56       20.01      4.33 o 
 -13   2  14        1.17        1.23      1.20 o 
 -12   2  14        0.53        0.72      1.16 o 
 -11   2  14        0.12       -0.13      0.84 o 
 -10   2  14        1.04        0.91      0.93 o 
  -9   2  14       88.80       90.93      2.73 o 
  -8   2  14        1.01        0.96      1.12 o 
  -7   2  14      328.11      314.00      5.24 o 
  -6   2  14       75.86       74.15      2.18 o 
  -5   2  14        7.06        7.74      0.79 o 
  -4   2  14      618.09      612.11      7.13 o 
  -3   2  14       44.63       42.98      1.30 o 
  -2   2  14        0.03        1.72      1.38 o 
  -1   2  14        5.89        5.98      1.03 o 
   0   2  14       16.08       15.94      1.48 o 
   1   2  14        9.20       10.55      1.07 o 
   2   2  14      133.48      125.85      2.96 o 
   3   2  14        0.20       -0.42      0.63 o 
   4   2  14       40.31       33.43      1.80 o 
   5   2  14       33.68       34.45      1.60 o 
   6   2  14       88.73       88.17      2.30 o 
   7   2  14        1.45        0.52      0.72 o 
   8   2  14        8.94       11.52      1.31 o 
   9   2  14       18.46       17.13      1.78 o 
  10   2  14        0.53       -0.89      0.89 o 
  11   2  14        1.66        2.59      1.20 o 
  12   2  14        0.29        7.01      1.65 o 
 -15   3  14        0.01        1.64      1.98 o 
 -14   3  14        0.08       -1.69      1.69 o 
 -13   3  14        0.51       -1.67      1.91 o 
 -12   3  14        4.02        2.46      1.80 o 
 -11   3  14       23.52       25.47      3.01 o 
 -10   3  14        5.08        4.88      1.27 o 
  -9   3  14       18.01       18.16      2.21 o 
  -8   3  14       25.07       27.13      3.80 o 
  -7   3  14       29.77       28.26      2.19 o 
  -6   3  14        7.21        4.43      1.47 o 
  -5   3  14       23.78       22.61      2.11 o 
  -4   3  14        3.48        5.74      1.27 o 
  -3   3  14        1.97        3.92      1.09 o 
  -2   3  14       21.17       19.66      1.75 o 
  -1   3  14       30.35       30.25      2.12 o 
   0   3  14        3.99        4.28      1.12 o 
   1   3  14        9.78       11.85      1.64 o 
   2   3  14        7.91        6.34      1.48 o 
   3   3  14        0.51        2.06      1.25 o 
   4   3  14        2.84        3.45      1.33 o 
   5   3  14       49.56       49.66      2.50 o 
   6   3  14        0.00       -0.39      0.78 o 
   7   3  14       10.06        8.98      1.29 o 
   8   3  14       14.02       11.52      1.68 o 
   9   3  14        0.48        2.25      1.01 o 
  10   3  14        0.37        1.68      1.32 o 
  11   3  14        0.69        0.30      1.39 o 
 -14   4  14        0.48        3.62      2.25 o 
 -13   4  14       11.01       15.04      2.42 o 
 -12   4  14        2.88        5.74      2.41 o 
 -11   4  14        4.52        3.77      1.45 o 
 -10   4  14       13.79       12.46      1.95 o 
  -9   4  14       19.05       16.19      2.11 o 
  -8   4  14      177.69      199.96      5.68 o 
  -7   4  14       22.55       20.00      2.22 o 
  -6   4  14       50.84       55.26      3.12 o 
  -5   4  14        1.44        1.08      1.10 o 
  -4   4  14       25.26       23.71      3.04 o 
  -3   4  14      130.42      121.65      3.77 o 
  -2   4  14        1.70        2.55      1.07 o 
  -1   4  14       28.72       28.29      2.12 o 
   0   4  14       13.94       12.85      1.69 o 
   1   4  14        0.87        0.20      0.88 o 
   2   4  14      100.07       88.86      3.33 o 
   3   4  14       48.32       51.51      2.71 o 
   4   4  14      112.12      108.48      3.99 o 
   5   4  14        0.27       -1.04      1.04 o 
   6   4  14        3.68        3.34      1.16 o 
   7   4  14       17.07       20.35      2.03 o 
   8   4  14        0.69        2.37      1.42 o 
   9   4  14        0.68       -0.07      1.20 o 
  10   4  14        0.10       -1.10      1.26 o 
 -12   5  14        5.44        5.98      2.64 o 
 -11   5  14        1.50        2.01      1.43 o 
 -10   5  14        0.04       -0.06      1.21 o 
  -9   5  14        2.01        1.25      1.26 o 
  -8   5  14        0.85        0.72      1.10 o 
  -7   5  14       22.75       24.63      2.93 o 
  -6   5  14        1.22        1.13      1.13 o 
  -5   5  14       17.98       16.26      1.95 o 
  -4   5  14        2.23        3.91      1.29 o 
  -3   5  14        4.18        2.50      1.32 o 
  -2   5  14       62.17       56.63      2.76 o 
  -1   5  14       24.43       21.52      2.02 o 
   0   5  14        7.30        4.87      1.28 o 
   1   5  14        0.58        0.31      1.00 o 
   2   5  14        0.35        0.78      1.42 o 
   3   5  14        3.93        4.58      1.30 o 
   4   5  14        3.39        2.87      1.43 o 
   5   5  14        1.86        1.77      1.23 o 
   6   5  14        1.18        1.31      1.37 o 
   7   5  14        8.28        7.69      1.75 o 
   8   5  14        0.73       -0.89      1.36 o 
  -9   6  14        1.41        1.63      1.29 o 
  -8   6  14        0.06       -0.06      1.09 o 
  -7   6  14        0.83        1.93      1.24 o 
  -6   6  14        0.31       -0.06      1.18 o 
  -5   6  14        1.05        0.73      1.13 o 
  -4   6  14        3.35        2.75      1.58 o 
  -3   6  14        0.05       -0.77      1.04 o 
  -2   6  14        0.45        1.04      1.08 o 
  -1   6  14        7.61        7.21      1.48 o 
   0   6  14       17.39       14.11      1.79 o 
   1   6  14        1.33        1.18      1.09 o 
   2   6  14        0.23       -0.98      0.98 o 
   3   6  14        8.78       10.28      1.65 o 
   4   6  14        2.08        1.05      1.42 o 
   5   6  14        0.02       -0.01      1.15 o 
   6   6  14        3.10        4.89      1.53 o 
  -3   7  14        0.01       -0.33      2.07 o 
  -2   7  14        2.50        3.81      2.54 o 
  -1   7  14        0.13        1.47      1.12 o 
 -16   1  15        2.22        3.48      8.89 o 
 -15   1  15        5.13        9.37      2.93 o 
 -14   1  15        3.47        5.88      1.83 o 
 -13   1  15        5.96        8.17      2.91 o 
 -12   1  15       13.46       16.71      2.33 o 
 -11   1  15        0.01       -0.35      1.05 o 
 -10   1  15       61.46       55.40      2.11 o 
  -9   1  15        0.05        0.99      0.69 o 
  -8   1  15       10.09       12.36      1.11 o 
  -7   1  15       33.88       35.94      1.39 o 
  -6   1  15       11.92       12.82      0.91 o 
  -5   1  15      381.70      417.38      4.75 o 
  -4   1  15      220.74      228.04      3.11 o 
  -3   1  15        8.98        6.09      0.58 o 
  -2   1  15        6.41        7.53      0.69 o 
  -1   1  15       30.24       33.25      1.04 o 
   0   1  15        2.83        1.73      0.42 o 
   1   1  15       20.98       25.67      1.01 o 
   2   1  15        6.82        5.39      0.78 o 
   3   1  15      108.49      109.63      2.15 o 
   4   1  15        0.01        0.30      0.75 o 
   5   1  15       71.16       67.06      2.03 o 
   6   1  15      120.73      115.29      2.51 o 
   7   1  15        1.27        0.98      0.73 o 
   8   1  15        0.69       -0.63      0.63 o 
   9   1  15        0.87        0.98      0.85 o 
  10   1  15        4.17        5.38      2.58 o 
  11   1  15        0.21        1.48      2.40 o 
  12   1  15        0.06       -0.69      1.49 o 
 -16   2  15        0.85        3.68      1.80 o 
 -15   2  15        0.01        0.38      1.48 o 
 -14   2  15       13.98       18.73      2.28 o 
 -13   2  15        0.28       -0.47      1.35 o 
 -12   2  15        4.23        4.83      1.40 o 
 -11   2  15       12.04       14.16      3.10 o 
 -10   2  15      117.46      114.22      3.21 o 
  -9   2  15       72.98       71.90      2.70 o 
  -8   2  15        5.27        7.26      1.39 o 
  -7   2  15     1469.38     1483.92     16.99 o 
  -6   2  15        4.97        3.38      0.88 o 
  -5   2  15        0.02        0.09      0.50 o 
  -4   2  15      186.65      206.51      3.33 o 
  -3   2  15      309.29      337.33      4.55 o 
  -2   2  15      439.18      455.62      5.62 o 
  -1   2  15      200.50      197.70      3.91 o 
   0   2  15       52.38       50.01      1.89 o 
   1   2  15       20.38       23.64      1.55 o 
   2   2  15      237.29      242.00      4.43 o 
   3   2  15     1528.14     1551.75     17.33 o 
   4   2  15      218.67      226.01      3.93 o 
   5   2  15      163.02      155.05      3.28 o 
   6   2  15        0.69       -0.23      0.73 o 
   7   2  15       25.31       27.18      1.60 o 
   8   2  15        2.18        2.98      0.95 o 
   9   2  15        0.94        1.04      0.91 o 
  10   2  15        3.00        2.53      0.98 o 
  11   2  15        2.01        3.86      1.41 o 
  12   2  15        0.18        3.76      2.04 o 
 -15   3  15        2.49        3.37      2.20 o 
 -14   3  15       34.01       38.56      4.26 o 
 -13   3  15        9.60        7.78      2.45 o 
 -12   3  15        7.42        8.78      2.48 o 
 -11   3  15        4.67        6.63      1.69 o 
 -10   3  15       19.73       21.34      2.07 o 
  -9   3  15       29.60       26.85      3.38 o 
  -8   3  15        2.90        2.13      1.21 o 
  -7   3  15        1.09       -1.05      1.05 o 
  -6   3  15       36.65       32.32      2.57 o 
  -5   3  15       52.99       54.15      2.89 o 
  -4   3  15       60.51       52.83      2.69 o 
  -3   3  15       66.15       62.06      2.91 o 
  -2   3  15       21.02       19.65      1.96 o 
  -1   3  15        0.82        1.11      0.91 o 
   0   3  15        1.46        2.43      1.03 o 
   1   3  15       38.53       44.98      2.65 o 
   2   3  15        0.21        0.91      1.00 o 
   3   3  15      261.53      269.23      6.36 o 
   4   3  15       22.61       18.03      2.06 o 
   5   3  15       18.01       15.11      1.97 o 
   6   3  15        4.22        0.59      0.88 o 
   7   3  15        0.36        1.21      0.90 o 
   8   3  15        0.64        0.51      0.96 o 
   9   3  15        0.42        0.43      1.05 o 
  10   3  15        0.05       -0.88      1.07 o 
  11   3  15        2.06        1.27      1.30 o 
 -14   4  15        0.93       -0.07      1.91 o 
 -13   4  15        0.29        2.19      2.96 o 
 -12   4  15        2.45        1.98      1.50 o 
 -11   4  15        7.79        4.32      1.61 o 
 -10   4  15        6.28        4.49      1.49 o 
  -9   4  15       33.49       28.00      2.66 o 
  -8   4  15       63.88       73.14      3.56 o 
  -7   4  15       38.05       43.31      3.09 o 
  -6   4  15        0.93       -0.90      1.67 o 
  -5   4  15        9.71        9.22      1.58 o 
  -4   4  15       10.57        8.07      1.44 o 
  -3   4  15       16.14       11.77      1.62 o 
  -2   4  15       61.36       51.43      2.64 o 
  -1   4  15       54.46       57.22      2.68 o 
   0   4  15        6.30        5.36      1.25 o 
   1   4  15       54.79       59.89      3.99 o 
   2   4  15       43.89       42.29      2.68 o 
   3   4  15       21.97       19.25      2.05 o 
   4   4  15        0.09       -0.42      1.20 o 
   5   4  15        0.68        0.33      1.17 o 
   6   4  15        3.06        1.28      1.34 o 
   7   4  15        3.25        3.61      1.28 o 
   8   4  15       19.46       23.48      2.35 o 
   9   4  15        3.19        0.71      1.34 o 
  10   4  15        2.17        0.79      1.36 o 
 -12   5  15        2.94        5.80      2.39 o 
 -11   5  15        0.00        1.41      1.40 o 
 -10   5  15        5.57        7.26      1.75 o 
  -9   5  15        6.34        5.79      1.60 o 
  -8   5  15       17.06       19.04      2.25 o 
  -7   5  15       16.11       15.14      1.96 o 
  -6   5  15       57.24       67.22      3.18 o 
  -5   5  15        5.59        4.37      1.47 o 
  -4   5  15       11.66        6.73      2.15 o 
  -3   5  15        4.84        5.02      1.39 o 
  -2   5  15       15.90       20.77      2.07 o 
  -1   5  15        2.38        3.20      1.23 o 
   0   5  15        0.22        0.06      1.01 o 
   1   5  15        3.79        5.89      1.42 o 
   2   5  15        1.07        2.24      1.10 o 
   3   5  15        4.15        3.32      1.34 o 
   4   5  15        8.93        7.59      1.67 o 
   5   5  15        0.85        0.57      1.27 o 
   6   5  15        9.17        6.32      1.96 o 
   7   5  15        0.20       -1.22      1.22 o 
   8   5  15        1.65        2.86      2.49 o 
  -9   6  15        0.45        0.76      1.30 o 
  -8   6  15        4.21        4.06      1.48 o 
  -7   6  15        4.93        3.88      1.41 o 
  -6   6  15        3.37        4.35      1.45 o 
  -5   6  15        3.50        2.30      1.71 o 
  -4   6  15        2.90        2.46      1.27 o 
  -3   6  15        0.15        0.94      1.12 o 
  -2   6  15        2.56        2.29      1.16 o 
  -1   6  15        1.39        2.33      1.18 o 
   0   6  15       17.81       20.71      2.10 o 
   1   6  15        0.19       -0.89      2.26 o 
   2   6  15        3.07        2.69      1.26 o 
   3   6  15        0.02       -0.16      1.15 o 
   4   6  15        0.19        1.66      1.23 o 
   5   6  15        1.21        2.19      1.34 o 
 -15   0  16        0.26       -0.30      5.48 o 
 -14   0  16        0.20        2.07      1.98 o 
 -13   0  16        6.06        5.04      2.16 o 
 -12   0  16       14.85       14.77      3.19 o 
 -11   0  16      423.71      377.80      8.39 o 
 -10   0  16       90.70       71.37      4.14 o 
  -9   0  16        4.54        3.71      1.32 o 
  -8   0  16       39.90       29.94      3.42 o 
  -7   0  16      527.67      504.04      9.26 o 
  -6   0  16       35.67       34.82      2.42 o 
  -5   0  16      475.30      523.94      7.28 o 
  -4   0  16      302.70      290.83      4.75 o 
  -3   0  16       44.78       46.03      2.00 o 
  -2   0  16       99.59       95.64      2.46 o 
  -1   0  16      845.01      903.93     10.87 o 
   0   0  16     1292.18     1330.51     15.07 o 
   1   0  16       71.78       77.01      2.39 o 
   2   0  16        0.22       -0.32      0.54 o 
   3   0  16        0.19        0.56      0.79 o 
   4   0  16        5.22        6.30      1.23 o 
   5   0  16       34.00       31.72      2.16 o 
   6   0  16        0.00        0.35      0.84 o 
   7   0  16       12.46        8.55      1.88 o 
   8   0  16        1.18       -1.03      1.03 o 
   9   0  16       17.50       18.63      2.55 o 
  10   0  16       26.06       29.39      3.22 o 
  11   0  16        0.43       -1.53      1.53 o 
  12   0  16        4.98        5.13      4.71 o 
 -16   1  16        0.63       -3.38      3.38 o 
 -15   1  16        0.29        5.63      2.58 o 
 -14   1  16        0.02       -0.73      2.24 o 
 -13   1  16        1.10        2.75      1.66 o 
 -12   1  16       90.15      103.07      4.03 o 
 -11   1  16       34.17       30.86      2.22 o 
 -10   1  16       30.89       30.39      1.69 o 
  -9   1  16       84.33       78.53      2.24 o 
  -8   1  16        0.23       -0.59      0.59 o 
  -7   1  16      285.19      275.92      4.01 o 
  -6   1  16       92.73       96.10      2.06 o 
  -5   1  16      190.88      185.03      2.83 o 
  -4   1  16       57.69       63.53      1.74 o 
  -3   1  16       30.04       34.62      1.37 o 
  -2   1  16       93.09       92.77      1.79 o 
  -1   1  16      118.06      116.46      1.93 o 
   0   1  16        4.67        2.92      0.56 o 
   1   1  16        9.96       10.73      0.84 o 
   2   1  16        6.98        6.59      0.79 o 
   3   1  16       22.22       27.81      1.47 o 
   4   1  16       27.74       28.04      1.47 o 
   5   1  16       11.61        9.33      1.32 o 
   6   1  16        2.25        0.57      0.69 o 
   7   1  16       33.11       29.39      1.57 o 
   8   1  16        0.21       -0.28      0.73 o 
   9   1  16        0.20        2.54      1.29 o 
  10   1  16       23.68       27.65      6.71 o 
  11   1  16        2.54       -0.11      2.33 o 
  12   1  16        0.09        1.25      2.31 o 
 -16   2  16        1.88        8.55      2.14 o 
 -15   2  16        2.24        6.24      1.86 o 
 -14   2  16        0.18       -1.26      2.20 o 
 -13   2  16        6.85        5.10      1.58 o 
 -12   2  16        3.02        2.12      1.97 o 
 -11   2  16        7.47        8.02      1.61 o 
 -10   2  16       24.57       19.37      1.63 o 
  -9   2  16        4.95        6.90      1.64 o 
  -8   2  16      190.56      184.97      3.96 o 
  -7   2  16      314.49      326.81      5.53 o 
  -6   2  16      627.26      633.83      9.17 o 
  -5   2  16       83.33       75.60      2.48 o 
  -4   2  16        0.11       -0.50      0.50 o 
  -3   2  16        4.28        4.27      0.64 o 
  -2   2  16       37.26       34.35      1.25 o 
  -1   2  16       55.84       50.44      1.99 o 
   0   2  16       57.16       61.11      2.14 o 
   1   2  16       27.05       25.34      1.64 o 
   2   2  16      272.92      288.24      4.35 o 
   3   2  16      286.35      293.29      4.56 o 
   4   2  16      667.05      690.35      9.16 o 
   5   2  16       14.57       15.70      1.54 o 
   6   2  16        0.85        1.55      0.89 o 
   7   2  16       29.72       28.56      1.71 o 
   8   2  16        0.23        0.41      0.88 o 
   9   2  16        2.09        0.99      0.93 o 
  10   2  16        0.64        1.30      0.95 o 
  11   2  16        4.51        3.10      1.59 o 
 -15   3  16        0.32        2.09      2.09 o 
 -14   3  16        6.97        5.35      2.39 o 
 -13   3  16        2.90        4.05      2.86 o 
 -12   3  16       17.79       20.54      5.10 o 
 -11   3  16        4.76        5.00      1.56 o 
 -10   3  16        6.55        6.94      1.55 o 
  -9   3  16       45.65       55.12      3.05 o 
  -8   3  16       15.97       14.69      1.78 o 
  -7   3  16        7.04        6.05      1.44 o 
  -6   3  16        4.48        3.75      1.36 o 
  -5   3  16        1.29       -0.10      1.23 o 
  -4   3  16        0.68        2.48      1.19 o 
  -3   3  16       63.53       75.29      3.16 o 
  -2   3  16       39.25       41.29      2.56 o 
  -1   3  16        5.21        2.00      1.21 o 
   0   3  16       32.49       34.78      2.47 o 
   1   3  16       74.98       73.16      3.13 o 
   2   3  16        7.38        7.25      1.48 o 
   3   3  16       55.81       60.75      3.08 o 
   4   3  16        0.15        1.18      1.76 o 
   5   3  16        4.58        2.07      1.06 o 
   6   3  16        3.71        0.56      1.05 o 
   7   3  16        5.55        3.98      1.15 o 
   8   3  16        0.07       -0.90      0.90 o 
   9   3  16        3.64        3.64      1.37 o 
  10   3  16        0.02        0.17      1.19 o 
 -14   4  16        5.80        0.64      5.33 o 
 -13   4  16        5.28        8.47      2.10 o 
 -12   4  16        1.15       -0.47      1.42 o 
 -11   4  16       26.92       28.88      2.84 o 
 -10   4  16       13.96       12.51      3.20 o 
  -9   4  16        1.85        2.15      1.34 o 
  -8   4  16        0.00        1.75      1.37 o 
  -7   4  16      120.27      124.08      4.44 o 
  -6   4  16       29.06       28.55      2.53 o 
  -5   4  16        1.19        1.35      1.12 o 
  -4   4  16       55.43       43.96      2.85 o 
  -3   4  16        3.56        5.36      1.36 o 
  -2   4  16       71.15       63.19      3.27 o 
  -1   4  16       64.65       64.32      2.97 o 
   0   4  16        0.14       -0.21      1.11 o 
   1   4  16        1.19        3.77      1.24 o 
   2   4  16        0.57       -0.53      0.95 o 
   3   4  16      228.09      214.46      6.06 o 
   4   4  16       31.32       29.22      2.72 o 
   5   4  16        4.36        0.04      1.26 o 
   6   4  16        0.96        1.26      1.33 o 
   7   4  16        0.30        0.05      1.40 o 
   8   4  16       14.93       16.28      2.47 o 
   9   4  16        0.41       -1.20      1.20 o 
 -12   5  16        2.33        3.24      1.58 o 
 -11   5  16        2.97        4.11      1.74 o 
 -10   5  16        0.22        1.08      1.43 o 
  -9   5  16        0.78        2.95      1.39 o 
  -8   5  16       10.29        5.42      1.61 o 
  -7   5  16        7.98        7.64      1.74 o 
  -6   5  16        0.00        1.04      1.24 o 
  -5   5  16        0.36       -0.97      1.07 o 
  -4   5  16        3.84        4.08      1.33 o 
  -3   5  16        1.73       -0.17      1.06 o 
  -2   5  16       16.75       16.25      1.95 o 
  -1   5  16        0.01        0.25      1.23 o 
   0   5  16        2.07        1.93      1.10 o 
   1   5  16        8.31       10.08      1.63 o 
   2   5  16        5.98        3.88      1.37 o 
   3   5  16        2.90        2.31      1.32 o 
   4   5  16        0.02        0.46      1.21 o 
   5   5  16        0.12        0.20      1.36 o 
   6   5  16        0.47        0.05      1.71 o 
   7   5  16        0.32        0.44      1.56 o 
  -9   6  16        0.19        1.71      1.35 o 
  -8   6  16        0.28        0.45      1.43 o 
  -7   6  16        0.35        0.80      1.22 o 
  -6   6  16        0.92        1.13      1.24 o 
  -5   6  16        0.00       -0.59      1.83 o 
  -4   6  16        0.27        1.31      1.27 o 
  -3   6  16        0.04        0.11      1.14 o 
  -2   6  16        0.96        2.00      1.27 o 
  -1   6  16        5.80        8.26      1.63 o 
   0   6  16       14.31       17.03      2.03 o 
   1   6  16        0.15       -1.01      1.01 o 
   2   6  16        0.33       -0.42      1.11 o 
   3   6  16        0.35        1.31      1.24 o 
   4   6  16        0.48        0.03      1.25 o 
 -16   1  17       15.65       23.18      3.62 o 
 -15   1  17        0.33        1.06      2.14 o 
 -14   1  17        0.06       -1.39      3.93 o 
 -13   1  17        2.12        3.23      1.72 o 
 -12   1  17        4.17        2.68      2.14 o 
 -11   1  17       13.23       10.41      1.80 o 
 -10   1  17       11.62        6.80      1.08 o 
  -9   1  17        2.00       -0.18      0.96 o 
  -8   1  17      112.62      120.11      2.78 o 
  -7   1  17      264.87      265.26      4.37 o 
  -6   1  17      670.29      665.90      7.50 o 
  -5   1  17      116.03      127.47      2.36 o 
  -4   1  17        9.95        9.09      0.94 o 
  -3   1  17        8.26        6.15      0.71 o 
  -2   1  17       71.69       74.87      1.84 o 
  -1   1  17       18.11       22.96      1.07 o 
   0   1  17       32.59       32.64      1.37 o 
   1   1  17       26.18       25.01      1.30 o 
   2   1  17       11.83       11.18      1.02 o 
   3   1  17        0.26        0.41      0.57 o 
   4   1  17      116.01      114.28      2.67 o 
   5   1  17        6.91        6.30      0.97 o 
   6   1  17       15.07       13.04      1.24 o 
   7   1  17        2.03        2.81      1.02 o 
   8   1  17        5.19        4.41      1.02 o 
   9   1  17        1.41        1.02      2.50 o 
  10   1  17        0.12        1.28      2.55 o 
  11   1  17        0.07        0.58      1.90 o 
 -16   2  17        5.70       11.41      2.76 o 
 -15   2  17        1.12        2.90      2.63 o 
 -14   2  17        4.63        5.37      1.69 o 
 -13   2  17        4.11        4.93      1.59 o 
 -12   2  17        0.11       -0.46      1.09 o 
 -11   2  17       25.21       27.01      2.46 o 
 -10   2  17        0.72       -0.30      1.05 o 
  -9   2  17        0.01       -0.93      1.00 o 
  -8   2  17       98.41       89.90      2.71 o 
  -7   2  17        5.41        2.64      1.25 o 
  -6   2  17      323.97      316.01      5.38 o 
  -5   2  17        0.21       -0.75      0.75 o 
  -4   2  17        9.06       12.65      1.12 o 
  -3   2  17       44.86       45.31      1.71 o 
  -2   2  17       12.50       12.05      0.88 o 
  -1   2  17       19.49       16.85      0.99 o 
   0   2  17       75.65       80.52      2.60 o 
   1   2  17        1.66        1.86      0.86 o 
   2   2  17      195.29      194.79      3.44 o 
   3   2  17        0.37        0.77      0.85 o 
   4   2  17      295.86      297.95      4.77 o 
   5   2  17       13.16       13.77      1.31 o 
   6   2  17        4.78        4.06      1.03 o 
   7   2  17        0.14       -0.86      0.86 o 
   8   2  17        6.68        8.64      1.35 o 
   9   2  17        0.21        2.75      1.42 o 
  10   2  17        0.46        2.38      1.28 o 
  11   2  17        0.81        2.22      1.53 o 
 -15   3  17        4.53        3.40      3.45 o 
 -14   3  17        0.10        2.79      2.09 o 
 -13   3  17       28.78       38.80      4.29 o 
 -12   3  17        0.07        0.12      1.80 o 
 -11   3  17        0.78        2.31      1.30 o 
 -10   3  17        3.15        3.58      1.33 o 
  -9   3  17       84.04       98.22      4.58 o 
  -8   3  17        0.07       -0.92      1.03 o 
  -7   3  17        1.55       -0.93      0.93 o 
  -6   3  17       47.64       50.51      2.82 o 
  -5   3  17       71.34       72.43      5.67 o 
  -4   3  17        1.65        1.47      1.10 o 
  -3   3  17      357.74      360.26      7.52 o 
  -2   3  17       55.20       52.02      2.88 o 
  -1   3  17        3.20        6.65      1.48 o 
   0   3  17        8.99        5.87      1.33 o 
   1   3  17      133.03      147.22      4.57 o 
   2   3  17       19.78       17.83      3.54 o 
   3   3  17       36.32       30.64      2.57 o 
   4   3  17      119.59      125.57      4.56 o 
   5   3  17       44.83       44.51      2.71 o 
   6   3  17        0.01        0.12      0.97 o 
   7   3  17       22.67       29.87      2.47 o 
   8   3  17        6.54        7.81      1.80 o 
   9   3  17        3.04        3.30      1.39 o 
  10   3  17        0.02       -0.78      1.23 o 
 -13   4  17       16.65       17.61      3.31 o 
 -12   4  17        0.02       -1.13      1.95 o 
 -11   4  17       10.11        7.57      1.96 o 
 -10   4  17       28.73       24.47      3.53 o 
  -9   4  17        3.36        4.47      1.51 o 
  -8   4  17       50.29       45.10      3.27 o 
  -7   4  17        3.91        5.02      1.60 o 
  -6   4  17       31.47       32.84      3.83 o 
  -5   4  17        1.43        3.51      1.34 o 
  -4   4  17       21.24       12.41      2.66 o 
  -3   4  17       33.46       26.62      2.34 o 
  -2   4  17       12.37        8.73      1.58 o 
  -1   4  17        6.56        8.71      1.69 o 
   0   4  17       16.29       15.01      1.91 o 
   1   4  17       27.47       32.50      2.60 o 
   2   4  17       18.15       17.98      3.85 o 
   3   4  17        0.02        1.14      1.33 o 
   4   4  17       89.25       79.57      3.76 o 
   5   4  17        2.58        2.53      1.47 o 
   6   4  17        1.44        1.01      1.47 o 
   7   4  17       25.55       27.54      5.90 o 
   8   4  17       10.15        7.88      2.23 o 
   9   4  17        2.06        0.20      1.73 o 
 -11   5  17        0.07        3.30      1.58 o 
 -10   5  17        0.73       -0.15      1.43 o 
  -9   5  17        1.33        1.31      1.93 o 
  -8   5  17        3.84        3.32      1.50 o 
  -7   5  17       89.87       92.13      3.99 o 
  -6   5  17        1.39        2.23      1.42 o 
  -5   5  17        5.93        4.99      1.50 o 
  -4   5  17        0.60       -1.17      1.17 o 
  -3   5  17        7.45        8.02      2.16 o 
  -2   5  17        1.60        1.22      1.12 o 
  -1   5  17        0.64        1.17      1.10 o 
   0   5  17        8.16        5.25      1.45 o 
   1   5  17        7.65        7.46      1.60 o 
   2   5  17        0.66        0.22      1.15 o 
   3   5  17       28.35       28.33      3.84 o 
   4   5  17        0.11       -0.35      1.56 o 
   5   5  17        6.70        5.40      1.74 o 
   6   5  17        0.04       -0.12      1.51 o 
   7   5  17        0.21        0.96      1.53 o 
  -8   6  17        1.73        0.15      1.25 o 
  -7   6  17        2.52        3.73      1.75 o 
  -6   6  17        2.12        0.08      1.25 o 
  -5   6  17        1.58        1.81      1.32 o 
  -4   6  17        4.11        2.47      1.33 o 
  -3   6  17        1.52        1.23      2.09 o 
  -2   6  17        0.80        0.54      1.12 o 
  -1   6  17       15.97       16.74      2.11 o 
   0   6  17        4.44        3.59      2.27 o 
   1   6  17       16.49       21.54      2.28 o 
   2   6  17        0.00       -0.35      1.17 o 
   3   6  17        3.31        2.97      1.38 o 
   4   6  17        1.04        1.55      1.46 o 
 -16   0  18       25.56       33.03      5.36 o 
 -15   0  18        2.90        1.92      1.98 o 
 -14   0  18        6.02        4.48      3.60 o 
 -13   0  18        4.78        4.42      5.48 o 
 -12   0  18       46.19       44.10      3.94 o 
 -11   0  18        9.30       12.17      2.38 o 
 -10   0  18        5.76        3.96      1.85 o 
  -9   0  18       12.80       10.79      2.11 o 
  -8   0  18       10.06       10.61      2.13 o 
  -7   0  18      222.64      226.13      7.15 o 
  -6   0  18       11.36       12.85      1.64 o 
  -5   0  18      299.82      301.52      5.12 o 
  -4   0  18       27.82       24.64      1.89 o 
  -3   0  18        4.58        5.02      0.87 o 
  -2   0  18       27.95       30.16      2.03 o 
  -1   0  18       81.18       89.35      2.55 o 
   0   0  18      193.82      203.82      4.01 o 
   1   0  18      349.60      344.37      5.59 o 
   2   0  18        4.86        4.04      1.35 o 
   3   0  18       90.80       87.17      3.39 o 
   4   0  18       28.80       27.79      2.11 o 
   5   0  18       65.49       54.02      7.77 o 
   6   0  18        2.02       -0.82      1.21 o 
   7   0  18       38.75       29.26      3.06 o 
   8   0  18        0.62        0.45      2.27 o 
   9   0  18        0.37        1.44      1.39 o 
  10   0  18       10.35       13.44      2.75 o 
  11   0  18       31.07       28.03      4.13 o 
 -16   1  18       28.09       41.55      4.72 o 
 -15   1  18        0.79        4.10      2.90 o 
 -14   1  18        3.37        3.52      2.19 o 
 -13   1  18        1.51        0.18      2.24 o 
 -12   1  18        9.66        8.37      2.63 o 
 -11   1  18        4.25        6.44      1.32 o 
 -10   1  18      247.79      226.02      4.33 o 
  -9   1  18       92.42       90.62      2.62 o 
  -8   1  18        5.20        4.55      1.01 o 
  -7   1  18      117.03      110.50      2.83 o 
  -6   1  18      970.08      939.59     10.76 o 
  -5   1  18       25.02       24.26      1.38 o 
  -4   1  18       96.29       90.03      2.37 o 
  -3   1  18        0.06        0.66      0.54 o 
  -2   1  18        6.83        5.12      0.76 o 
  -1   1  18       10.19       11.06      0.99 o 
   0   1  18      530.38      560.21      6.53 o 
   1   1  18        0.06        0.81      0.86 o 
   2   1  18        6.40        6.40      0.86 o 
   3   1  18       38.80       41.44      1.74 o 
   4   1  18      322.14      328.85      5.04 o 
   5   1  18       64.53       68.97      2.23 o 
   6   1  18       11.26        9.33      1.17 o 
   7   1  18        5.18        1.69      1.06 o 
   8   1  18        0.17       -0.24      0.79 o 
   9   1  18        0.59        0.60      2.25 o 
  10   1  18        3.45        5.00      2.66 o 
  11   1  18        1.21       -0.42      1.49 o 
 -15   2  18        0.21        2.35      1.99 o 
 -14   2  18        5.57        6.25      2.81 o 
 -13   2  18        1.59        3.18      1.50 o 
 -12   2  18        0.23        0.71      1.19 o 
 -11   2  18       19.51       18.62      2.17 o 
 -10   2  18        0.00       -0.17      1.48 o 
  -9   2  18       42.32       42.54      2.19 o 
  -8   2  18       21.77       15.69      1.44 o 
  -7   2  18      150.76      152.69      3.59 o 
  -6   2  18       19.18       19.10      1.52 o 
  -5   2  18        0.19       -0.92      0.92 o 
  -4   2  18       74.67       74.07      2.34 o 
  -3   2  18      119.19      134.94      3.11 o 
  -2   2  18      100.94       94.53      2.52 o 
  -1   2  18       97.73       87.57      2.32 o 
   0   2  18       49.22       45.83      2.16 o 
   1   2  18       83.48       82.05      2.70 o 
   2   2  18       20.53       25.70      1.44 o 
   3   2  18       97.19       94.88      2.49 o 
   4   2  18        1.74        4.67      1.17 o 
   5   2  18       29.57       30.97      1.83 o 
   6   2  18       34.05       29.94      1.89 o 
   7   2  18       33.13       38.70      2.26 o 
   8   2  18        6.11        5.13      1.25 o 
   9   2  18        0.15        1.22      1.02 o 
  10   2  18        3.51        6.45      1.79 o 
 -15   3  18        3.06        2.48      2.98 o 
 -14   3  18        0.01        0.37      3.02 o 
 -13   3  18       11.32       11.78      2.97 o 
 -12   3  18        4.89        4.89      2.28 o 
 -11   3  18        0.10        0.59      1.24 o 
 -10   3  18        2.38        2.68      1.29 o 
  -9   3  18        7.52        9.34      1.72 o 
  -8   3  18       61.85       56.43      2.95 o 
  -7   3  18        2.33        0.18      1.11 o 
  -6   3  18        4.35        3.93      1.57 o 
  -5   3  18        3.89        0.94      1.10 o 
  -4   3  18       41.87       41.84      4.69 o 
  -3   3  18      209.81      189.64      5.96 o 
  -2   3  18        2.53        4.13      2.94 o 
  -1   3  18       72.41       60.83      3.00 o 
   0   3  18        3.88        3.15      1.25 o 
   1   3  18       70.22       69.14      3.26 o 
   2   3  18       22.04       22.60      2.77 o 
   3   3  18       18.75       14.19      2.25 o 
   4   3  18       60.66       60.11      3.63 o 
   5   3  18        0.05        0.73      1.02 o 
   6   3  18        0.67        1.28      1.14 o 
   7   3  18        7.38        7.92      1.60 o 
   8   3  18        6.36        2.82      2.15 o 
   9   3  18       15.86       18.19      2.47 o 
  10   3  18        0.00       -0.44      1.45 o 
 -13   4  18       12.39       11.18      2.93 o 
 -12   4  18        0.02        1.01      1.49 o 
 -11   4  18       15.05       17.91      2.40 o 
 -10   4  18        7.52        8.37      1.94 o 
  -9   4  18        6.28        8.02      1.82 o 
  -8   4  18      108.86      113.21      7.91 o 
  -7   4  18       22.47       21.15      2.45 o 
  -6   4  18        1.58        2.59      1.43 o 
  -5   4  18        5.04        6.52      1.64 o 
  -4   4  18       14.20       14.02      1.92 o 
  -3   4  18        1.17       -0.45      1.20 o 
  -2   4  18        4.28        4.12      1.35 o 
  -1   4  18       24.15       23.29      2.26 o 
   0   4  18        1.82        0.24      1.08 o 
   1   4  18        8.10        8.19      1.71 o 
   2   4  18       77.09       87.07      6.60 o 
   3   4  18       51.73       55.39      3.58 o 
   4   4  18        5.85        3.40      2.46 o 
   5   4  18        4.86        4.60      2.15 o 
   6   4  18        5.54        4.52      1.64 o 
   7   4  18       16.96       22.40      2.81 o 
   8   4  18        0.03       -0.23      1.61 o 
 -11   5  18        1.65        3.22      1.68 o 
 -10   5  18        4.63        7.19      1.87 o 
  -9   5  18        3.91        3.34      1.53 o 
  -8   5  18        5.63        6.71      2.19 o 
  -7   5  18       34.63       32.31      3.40 o 
  -6   5  18       82.95       97.22      4.07 o 
  -5   5  18        2.16        2.69      1.48 o 
  -4   5  18        7.11        2.78      1.33 o 
  -3   5  18        1.18       -0.61      1.33 o 
  -2   5  18        0.15        1.89      1.18 o 
  -1   5  18        0.31        2.86      1.28 o 
   0   5  18       11.85       15.40      2.01 o 
   1   5  18       10.63        8.62      2.03 o 
   2   5  18        1.59        1.76      1.31 o 
   3   5  18       10.02        5.83      1.69 o 
   4   5  18       33.79       33.73      3.01 o 
   5   5  18        0.03       -1.33      1.33 o 
   6   5  18        5.14        5.62      1.90 o 
  -8   6  18        0.05       -0.26      1.25 o 
  -7   6  18        8.65        5.63      1.64 o 
  -6   6  18        0.56       -0.65      1.23 o 
  -5   6  18        1.57        0.58      1.28 o 
  -4   6  18        1.51        2.19      1.44 o 
  -3   6  18        3.72        3.76      1.51 o 
  -2   6  18        0.11       -0.42      1.15 o 
  -1   6  18        0.04       -0.45      1.23 o 
   0   6  18        0.20        1.15      1.33 o 
   1   6  18        8.31        6.69      1.62 o 
   2   6  18        0.71        0.02      1.26 o 
   3   6  18        0.04       -0.51      1.37 o 
 -16   1  19        0.54        3.32      2.70 o 
 -15   1  19        5.93       11.01      9.45 o 
 -14   1  19        2.46        4.24      2.36 o 
 -13   1  19       16.94       12.11      2.14 o 
 -12   1  19        4.32        1.80      1.58 o 
 -11   1  19       15.28       12.24      1.70 o 
 -10   1  19       87.68       80.24      2.51 o 
  -9   1  19       85.47       83.38      2.57 o 
  -8   1  19        7.17        9.00      1.09 o 
  -7   1  19      225.15      234.70      4.52 o 
  -6   1  19        9.52       13.07      1.21 o 
  -5   1  19      428.01      418.56      8.34 o 
  -4   1  19       13.51       11.78      1.26 o 
  -3   1  19       11.32       10.78      1.10 o 
  -2   1  19        1.41        1.16      0.60 o 
  -1   1  19      126.61      124.42      2.62 o 
   0   1  19      102.43      102.20      2.45 o 
   1   1  19      376.95      391.44      5.20 o 
   2   1  19        1.73        2.16      0.70 o 
   3   1  19       88.26       88.13      2.59 o 
   4   1  19       77.79       80.93      3.18 o 
   5   1  19      199.94      203.67      3.90 o 
   6   1  19        2.49        0.64      1.25 o 
   7   1  19        4.65        2.36      1.03 o 
   8   1  19        1.45        1.66      1.30 o 
   9   1  19        2.66        0.51      2.56 o 
  10   1  19        0.14       -0.38      4.93 o 
  11   1  19        3.92        9.47      2.36 o 
 -15   2  19        0.92        2.24      1.64 o 
 -14   2  19        0.57        0.25      1.58 o 
 -13   2  19        3.34        0.79      1.35 o 
 -12   2  19        2.19        6.39      1.92 o 
 -11   2  19       31.45       27.35      3.48 o 
 -10   2  19       10.61       11.55      2.31 o 
  -9   2  19       21.68       19.18      1.64 o 
  -8   2  19       12.57       15.81      1.48 o 
  -7   2  19       29.86       30.03      1.82 o 
  -6   2  19        6.34        6.24      1.04 o 
  -5   2  19       21.92       24.55      1.55 o 
  -4   2  19       35.69       34.75      1.74 o 
  -3   2  19       36.22       31.45      1.61 o 
  -2   2  19        1.89        1.80      0.82 o 
  -1   2  19       64.35       65.68      1.86 o 
   0   2  19       44.37       40.76      1.66 o 
   1   2  19       68.11       66.60      2.52 o 
   2   2  19        0.32        0.48      0.68 o 
   3   2  19       36.72       40.51      1.86 o 
   4   2  19       53.92       54.98      2.31 o 
   5   2  19        0.65        1.19      0.94 o 
   6   2  19        9.04       10.73      1.42 o 
   7   2  19       10.63       12.78      2.15 o 
   8   2  19        4.77        4.61      1.22 o 
   9   2  19        1.01        4.26      1.31 o 
  10   2  19        6.71       15.04      3.15 o 
 -14   3  19        3.60        1.71      6.37 o 
 -13   3  19       16.01       19.78      7.35 o 
 -12   3  19        0.11        0.69      1.92 o 
 -11   3  19        1.73       -0.46      2.21 o 
 -10   3  19        0.54        1.01      1.25 o 
  -9   3  19        6.37        5.93      1.56 o 
  -8   3  19        0.06        0.05      1.19 o 
  -7   3  19       13.74       14.93      1.82 o 
  -6   3  19        0.28        0.19      1.15 o 
  -5   3  19        0.19        0.26      1.00 o 
  -4   3  19        7.19        9.71      1.70 o 
  -3   3  19      151.75      132.33      5.57 o 
  -2   3  19        0.58        1.55      1.25 o 
  -1   3  19        5.43        0.50      1.18 o 
   0   3  19        6.92        9.40      2.37 o 
   1   3  19        5.30        6.84      1.56 o 
   2   3  19        5.32        3.75      1.37 o 
   3   3  19       15.72       16.09      2.18 o 
   4   3  19       13.54       17.95      2.43 o 
   5   3  19        7.34        8.11      1.58 o 
   6   3  19        0.01        0.47      1.15 o 
   7   3  19        7.99        8.78      1.70 o 
   8   3  19        0.30        0.99      1.42 o 
   9   3  19       11.99       13.30      2.38 o 
 -13   4  19        4.32        5.66      2.60 o 
 -12   4  19        7.19        6.49      2.11 o 
 -11   4  19       12.66       14.94      2.35 o 
 -10   4  19        0.63        0.11      2.74 o 
  -9   4  19        2.37        2.31      1.52 o 
  -8   4  19       27.76       26.39      2.72 o 
  -7   4  19       26.96       25.30      5.33 o 
  -6   4  19       29.62       32.85      2.88 o 
  -5   4  19        8.41        6.89      1.69 o 
  -4   4  19        1.48       -1.07      1.07 o 
  -3   4  19        0.63        1.54      1.28 o 
  -2   4  19       39.63       37.32      2.91 o 
  -1   4  19       10.20        9.05      1.75 o 
   0   4  19        1.98        2.39      1.40 o 
   1   4  19       13.52       14.02      2.12 o 
   2   4  19       24.37       18.76      2.31 o 
   3   4  19       47.84       36.84      3.10 o 
   4   4  19        4.92        3.46      1.64 o 
   5   4  19        0.61        2.17      1.53 o 
   6   4  19        0.00       -0.37      1.52 o 
   7   4  19        4.11        2.69      1.79 o 
   8   4  19        2.37        3.55      1.95 o 
 -11   5  19        1.37        2.41      1.65 o 
 -10   5  19       19.73       18.34      2.55 o 
  -9   5  19       17.40       21.16      2.66 o 
  -8   5  19        0.09        1.18      1.41 o 
  -7   5  19        5.59        8.48      1.88 o 
  -6   5  19       38.78       40.59      3.23 o 
  -5   5  19        3.32        0.94      1.40 o 
  -4   5  19        4.18        6.78      1.66 o 
  -3   5  19        5.81        5.85      1.62 o 
  -2   5  19        5.05        5.57      1.55 o 
  -1   5  19       13.46       14.50      2.15 o 
   0   5  19       16.69       16.27      2.17 o 
   1   5  19        1.62        1.81      1.77 o 
   2   5  19       10.05       13.55      2.66 o 
   3   5  19        0.38        0.02      1.51 o 
   4   5  19       27.45       21.89      3.31 o 
   5   5  19       15.53       14.69      2.37 o 
   6   5  19        1.52        2.53      1.61 o 
  -7   6  19        3.11        2.55      1.41 o 
  -6   6  19        0.08        1.10      1.39 o 
  -5   6  19        4.60        7.23      1.76 o 
  -4   6  19        0.09        0.55      2.20 o 
  -3   6  19        1.69        2.26      2.58 o 
  -2   6  19        8.83       12.06      2.00 o 
  -1   6  19        1.75        1.25      2.87 o 
   0   6  19        7.64       11.26      1.98 o 
   1   6  19        0.40        0.10      2.45 o 
   2   6  19        0.09       -1.22      1.22 o 
 -16   0  20        6.06       33.32      5.12 o 
 -15   0  20      110.94      165.38      6.63 o 
 -14   0  20        0.00        0.52      2.80 o 
 -13   0  20        8.37        3.85      2.13 o 
 -12   0  20       41.40       39.04      3.72 o 
 -11   0  20        0.60       -0.74      1.69 o 
 -10   0  20        1.86        0.38      1.44 o 
  -9   0  20        2.41        3.07      1.67 o 
  -8   0  20       11.12        7.59      1.83 o 
  -7   0  20      392.85      391.98     10.06 o 
  -6   0  20      241.98      102.28      6.72 o 
  -5   0  20     1806.09     1557.77     41.69 o 
  -4   0  20       26.87       24.17      2.29 o 
  -3   0  20        1.17        0.31      0.94 o 
  -2   0  20       83.89       87.44      5.77 o 
  -1   0  20       33.04       34.60      2.09 o 
   0   0  20       14.33       12.51      1.70 o 
   1   0  20       46.11       48.88      2.70 o 
   2   0  20        4.57        3.16      2.38 o 
   3   0  20       87.58       82.67      3.91 o 
   4   0  20       17.52       19.94      2.42 o 
   5   0  20      335.48      321.26     13.08 o 
   6   0  20       12.94       10.86      2.23 o 
   7   0  20        0.96       -1.24      1.24 o 
   8   0  20        0.62       -0.48      1.30 o 
   9   0  20        0.83        0.42      1.85 o 
  10   0  20        7.88        5.49      2.73 o 
 -16   1  20        0.69        5.66      6.17 o 
 -15   1  20        0.08       -1.29      3.88 o 
 -14   1  20       16.12       16.59      3.22 o 
 -13   1  20        8.16       12.69      2.94 o 
 -12   1  20        0.24        0.28      1.50 o 
 -11   1  20        0.24        2.12      1.69 o 
 -10   1  20       11.27       10.56      1.55 o 
  -9   1  20        4.56        2.82      1.00 o 
  -8   1  20       10.14       10.19      1.21 o 
  -7   1  20      368.07      347.97      5.85 o 
  -6   1  20      130.92      135.97      3.07 o 
  -5   1  20      165.82      166.61      3.86 o 
  -4   1  20      181.35      180.47      3.95 o 
  -3   1  20        3.64        3.10      0.97 o 
  -2   1  20       40.40       44.11      1.84 o 
  -1   1  20      120.45      116.05      2.58 o 
   0   1  20       14.57       13.57      1.13 o 
   1   1  20        0.32        0.15      1.13 o 
   2   1  20       11.96       12.56      1.58 o 
   3   1  20       75.06       71.31      2.31 o 
   4   1  20       73.20       76.60      2.42 o 
   5   1  20       48.33       49.44      2.50 o 
   6   1  20        2.98        1.40      1.00 o 
   7   1  20        9.49       10.81      1.43 o 
   8   1  20        0.06        1.77      1.24 o 
   9   1  20        1.31        5.84      2.59 o 
  10   1  20        0.13        1.38      2.59 o 
 -15   2  20        0.43        2.94      1.70 o 
 -14   2  20        0.22       -1.30      1.83 o 
 -13   2  20        4.30        5.44      2.38 o 
 -12   2  20        4.84        7.83      2.51 o 
 -11   2  20        0.21        1.10      4.17 o 
 -10   2  20        4.08        2.31      1.33 o 
  -9   2  20       50.84       47.60      2.41 o 
  -8   2  20       30.56       31.12      3.11 o 
  -7   2  20       11.56       11.81      1.29 o 
  -6   2  20       55.11       51.65      2.88 o 
  -5   2  20        0.32        0.04      0.77 o 
  -4   2  20        2.44        2.39      0.79 o 
  -3   2  20        0.59        0.24      0.57 o 
  -2   2  20        4.05        3.33      0.76 o 
  -1   2  20       72.92       70.24      1.98 o 
   0   2  20       65.47       65.86      2.71 o 
   1   2  20       23.06       21.84      1.75 o 
   2   2  20        7.35        7.21      0.98 o 
   3   2  20        1.93        1.95      0.82 o 
   4   2  20       19.63       17.43      1.76 o 
   5   2  20        4.79        3.54      1.07 o 
   6   2  20        1.50        2.31      1.06 o 
   7   2  20        0.00        0.57      1.04 o 
   8   2  20        2.39        0.72      1.14 o 
   9   2  20        0.00        3.22      1.40 o 
  10   2  20        9.42       10.00      3.95 o 
 -14   3  20        0.08        0.95      2.18 o 
 -13   3  20        0.03       -0.76      2.12 o 
 -12   3  20        3.54        0.44      2.10 o 
 -11   3  20        4.04        1.45      1.99 o 
 -10   3  20        0.12        0.70      1.26 o 
  -9   3  20        7.20        8.67      1.69 o 
  -8   3  20        0.15       -0.35      1.09 o 
  -7   3  20       11.57       12.24      2.18 o 
  -6   3  20        1.31        0.67      1.32 o 
  -5   3  20       14.72       15.85      2.80 o 
  -4   3  20       30.70       24.78      2.21 o 
  -3   3  20        4.13        1.25      1.16 o 
  -2   3  20       39.03       33.44      2.75 o 
  -1   3  20        9.37        5.36      1.52 o 
   0   3  20        2.19        3.88      1.44 o 
   1   3  20        0.00        1.45      1.27 o 
   2   3  20        5.81        3.91      1.51 o 
   3   3  20       23.49       28.00      2.96 o 
   4   3  20        0.20        1.56      1.06 o 
   5   3  20        1.18       -0.10      1.07 o 
   6   3  20       10.00        7.88      1.64 o 
   7   3  20        0.01       -0.85      1.24 o 
   8   3  20       11.57       15.23      2.38 o 
   9   3  20        0.73       -0.01      1.57 o 
 -13   4  20        0.36       -2.85      2.85 o 
 -12   4  20        0.36       -2.39      2.66 o 
 -11   4  20        3.29        5.75      1.90 o 
 -10   4  20       10.95        8.79      2.06 o 
  -9   4  20        3.96        5.78      1.79 o 
  -8   4  20       17.68       23.72      5.68 o 
  -7   4  20        0.26        1.21      1.43 o 
  -6   4  20        4.69        4.11      1.58 o 
  -5   4  20        1.35        2.33      1.48 o 
  -4   4  20        4.85        6.12      1.88 o 
  -3   4  20        4.85        3.10      1.46 o 
  -2   4  20       17.26       16.06      2.21 o 
  -1   4  20        3.09        0.51      1.29 o 
   0   4  20        7.46        9.67      1.92 o 
   1   4  20       12.96       17.01      2.27 o 
   2   4  20       28.63       28.49      2.78 o 
   3   4  20       11.96        7.24      1.87 o 
   4   4  20        0.98       -0.07      1.35 o 
   5   4  20        4.03        1.46      1.92 o 
   6   4  20        0.48       -0.86      1.59 o 
   7   4  20        0.01       -0.37      1.61 o 
 -10   5  20        0.17        1.19      1.56 o 
  -9   5  20        0.03        3.91      2.17 o 
  -8   5  20       20.63       20.34      3.44 o 
  -7   5  20       41.95       45.84      3.52 o 
  -6   5  20        0.02        1.70      1.45 o 
  -5   5  20       12.84       13.18      2.16 o 
  -4   5  20        8.14        7.97      1.87 o 
  -3   5  20        4.39        4.76      1.71 o 
  -2   5  20        4.53        3.34      2.48 o 
  -1   5  20        1.20        1.52      1.41 o 
   0   5  20        3.34        4.59      1.59 o 
   1   5  20        0.14        1.18      1.90 o 
   2   5  20       31.29       43.19      3.41 o 
   3   5  20       17.84       18.67      2.51 o 
   4   5  20        3.14        2.20      1.65 o 
   5   5  20        4.64        5.61      2.61 o 
  -6   6  20       12.77       15.56      2.25 o 
  -5   6  20       21.43       27.57      2.80 o 
  -4   6  20        0.37        1.10      1.51 o 
  -3   6  20        0.99        0.43      2.25 o 
  -2   6  20        0.97        0.92      1.41 o 
  -1   6  20        0.02       -0.13      1.28 o 
   0   6  20       11.77       10.96      2.47 o 
   1   6  20        0.60       -0.31      1.51 o 
 -15   1  21        1.28        0.41      4.90 o 
 -14   1  21        0.53        2.29      3.61 o 
 -13   1  21        5.65        3.75      2.20 o 
 -12   1  21        0.25        0.97      2.74 o 
 -11   1  21       20.08       18.26      2.77 o 
 -10   1  21        2.82        1.08      1.16 o 
  -9   1  21       20.04       14.31      1.81 o 
  -8   1  21       29.26       30.32      2.09 o 
  -7   1  21        2.23        3.57      0.99 o 
  -6   1  21      520.80      522.30      7.05 o 
  -5   1  21       15.85       13.01      1.50 o 
  -4   1  21        0.99       -0.65      0.65 o 
  -3   1  21       13.26       14.80      1.28 o 
  -2   1  21       47.36       45.04      1.88 o 
  -1   1  21      168.42      174.24      3.45 o 
   0   1  21       19.77       22.03      1.56 o 
   1   1  21       18.38       19.07      1.50 o 
   2   1  21       27.90       25.33      1.70 o 
   3   1  21        0.28        1.32      0.98 o 
   4   1  21      319.55      327.46      5.74 o 
   5   1  21       40.95       46.72      2.83 o 
   6   1  21       17.88       15.63      1.61 o 
   7   1  21        2.46        2.97      1.00 o 
   8   1  21        0.28       -2.47      2.47 o 
   9   1  21        2.26        6.68      2.75 o 
  10   1  21        2.53        3.67      2.47 o 
 -15   2  21        0.38        2.55      2.80 o 
 -14   2  21        0.13       -1.08      5.23 o 
 -13   2  21       23.04       22.34      3.62 o 
 -12   2  21       24.74       29.55      9.98 o 
 -11   2  21       26.70       21.12      2.32 o 
 -10   2  21        0.49        0.88      1.19 o 
  -9   2  21       49.99       48.17      2.69 o 
  -8   2  21        8.61        8.92      1.97 o 
  -7   2  21        1.15        0.67      0.84 o 
  -6   2  21       22.79       20.11      1.87 o 
  -5   2  21        1.45        1.46      0.68 o 
  -4   2  21        0.64        0.87      0.63 o 
  -3   2  21       37.30       34.93      1.58 o 
  -2   2  21      205.11      198.43      3.66 o 
  -1   2  21       47.77       47.00      1.75 o 
   0   2  21       10.81       10.34      1.30 o 
   1   2  21       99.53       99.49      3.17 o 
   2   2  21        1.64        1.67      0.79 o 
   3   2  21        2.00        3.32      0.93 o 
   4   2  21        2.62        0.29      0.91 o 
   5   2  21        0.06        0.62      1.00 o 
   6   2  21       11.08       12.74      1.74 o 
   7   2  21        0.04        0.48      1.08 o 
   8   2  21        5.59       11.28      2.27 o 
   9   2  21        0.63        2.60      2.10 o 
 -14   3  21        0.09       -1.91      1.91 o 
 -13   3  21        0.24       -1.17      2.13 o 
 -12   3  21        1.22        1.90      2.40 o 
 -11   3  21        1.18        0.75      2.04 o 
 -10   3  21        2.44        3.00      1.53 o 
  -9   3  21        0.94       -0.70      1.23 o 
  -8   3  21        0.23       -0.15      1.22 o 
  -7   3  21        2.00        5.56      1.56 o 
  -6   3  21        3.67        1.06      1.25 o 
  -5   3  21       21.84       21.81      2.78 o 
  -4   3  21       19.30       13.77      1.85 o 
  -3   3  21        0.25       -0.81      1.13 o 
  -2   3  21      134.68      111.20      4.32 o 
  -1   3  21        5.89        5.06      1.50 o 
   0   3  21        1.63        0.33      1.22 o 
   1   3  21        0.49        0.60      1.75 o 
   2   3  21        3.01        4.57      1.62 o 
   3   3  21        1.19        1.13      1.38 o 
   4   3  21        0.80        2.68      1.18 o 
   5   3  21        2.77        6.56      1.60 o 
   6   3  21        7.67        6.82      1.70 o 
   7   3  21        0.95        1.31      1.44 o 
   8   3  21       40.70       50.35      3.93 o 
 -12   4  21        0.10        1.89      4.10 o 
 -11   4  21        1.51        1.93      1.60 o 
 -10   4  21        0.85        1.11      1.56 o 
  -9   4  21        3.08        3.40      1.69 o 
  -8   4  21       14.05       16.21      2.46 o 
  -7   4  21        0.23       -0.85      1.29 o 
  -6   4  21        4.29        7.97      1.90 o 
  -5   4  21        0.01       -1.24      1.24 o 
  -4   4  21        1.15       -0.29      1.19 o 
  -3   4  21       33.92       31.06      2.86 o 
  -2   4  21        1.76        1.54      1.29 o 
  -1   4  21        0.11        0.98      1.27 o 
   0   4  21        0.31        1.91      1.39 o 
   1   4  21        0.90       -0.81      1.84 o 
   2   4  21       12.24       10.72      1.97 o 
   3   4  21        1.99        3.81      1.75 o 
   4   4  21        0.27        0.00      1.41 o 
   5   4  21        3.91        1.96      2.17 o 
   6   4  21        0.98        1.77      1.64 o 
   7   4  21        2.27        0.97      1.81 o 
 -10   5  21       26.33       24.57      2.96 o 
  -9   5  21        0.99        2.41      1.66 o 
  -8   5  21        1.38        0.82      1.60 o 
  -7   5  21       28.89       25.23      2.86 o 
  -6   5  21       13.03       10.75      2.08 o 
  -5   5  21        0.89        1.13      1.42 o 
  -4   5  21        0.51       -0.48      2.47 o 
  -3   5  21        0.29       -1.15      1.15 o 
  -2   5  21        3.63       -1.04      1.41 o 
  -1   5  21       22.87       32.90      2.99 o 
   0   5  21       14.84       14.86      2.26 o 
   1   5  21       17.07       26.92      3.59 o 
   2   5  21       14.02       13.13      2.30 o 
   3   5  21       10.55        6.49      2.20 o 
   4   5  21       25.77       20.88      2.68 o 
  -5   6  21        7.03        5.24      1.84 o 
  -4   6  21        0.93        2.20      1.89 o 
  -3   6  21        0.03        1.09      1.97 o 
  -2   6  21        8.57        9.96      2.09 o 
  -1   6  21        1.08        2.74      1.58 o 
 -15   0  22       19.32       28.82      4.97 o 
 -14   0  22        4.39        5.91      2.37 o 
 -13   0  22       61.69       74.61      4.66 o 
 -12   0  22       39.66       31.57      3.43 o 
 -11   0  22       17.54       22.63      3.00 o 
 -10   0  22       10.44       12.31      2.59 o 
  -9   0  22       19.18       24.95      3.70 o 
  -8   0  22        9.16        4.34      2.39 o 
  -7   0  22        5.28        5.56      3.20 o 
  -6   0  22     2127.59     2074.67     54.13 o 
  -5   0  22        7.29        9.89      2.70 o 
  -4   0  22     1025.19     1098.44     21.96 o 
  -3   0  22      523.59      521.03     12.17 o 
  -2   0  22        4.39        4.60      1.74 o 
  -1   0  22       10.86       11.53      1.95 o 
   0   0  22       25.61       25.94      2.68 o 
   1   0  22       72.70       78.50      4.02 o 
   2   0  22       26.53       22.99      4.69 o 
   3   0  22       20.79       15.12      2.27 o 
   4   0  22      180.79      188.63     10.00 o 
   5   0  22        4.30        3.34      1.66 o 
   6   0  22      141.31      154.78      6.07 o 
   7   0  22        0.52        0.54      1.59 o 
   8   0  22        3.13        5.62      2.35 o 
   9   0  22        1.88        4.32      2.30 o 
 -15   1  22        4.79       12.87      3.31 o 
 -14   1  22        4.29        7.46      4.22 o 
 -13   1  22        2.62        2.33      3.63 o 
 -12   1  22        3.78        3.36      2.76 o 
 -11   1  22        2.35        3.24      2.38 o 
 -10   1  22       37.72       39.24      3.78 o 
  -9   1  22       36.66       33.99      2.17 o 
  -8   1  22        6.37        6.22      1.40 o 
  -7   1  22        9.83       10.41      1.29 o 
  -6   1  22       17.58       15.78      2.22 o 
  -5   1  22       67.93       71.86      2.63 o 
  -4   1  22       81.13       81.09      2.68 o 
  -3   1  22        6.05        5.66      1.03 o 
  -2   1  22       21.02       21.63      1.46 o 
  -1   1  22      115.23      118.46      3.08 o 
   0   1  22       54.10       48.78      2.14 o 
   1   1  22      237.00      234.37      4.55 o 
   2   1  22       16.60       18.10      1.40 o 
   3   1  22        2.18        2.39      0.91 o 
   4   1  22       22.53       27.79      2.07 o 
   5   1  22       75.33       77.90      3.37 o 
   6   1  22        8.35        6.80      1.44 o 
   7   1  22        3.21        4.62      1.54 o 
   8   1  22        1.14       -2.15      2.15 o 
   9   1  22        0.32        0.56      2.46 o 
 -14   2  22        1.52        3.60      3.00 o 
 -13   2  22        3.18        2.96      2.54 o 
 -12   2  22        3.48        5.32      2.61 o 
 -11   2  22        3.22        0.78      1.24 o 
 -10   2  22       11.89        6.89      1.67 o 
  -9   2  22       19.68       17.43      2.14 o 
  -8   2  22       39.56       42.73      2.49 o 
  -7   2  22        2.40        1.31      0.90 o 
  -6   2  22       26.17       22.97      1.56 o 
  -5   2  22        2.98        2.78      0.76 o 
  -4   2  22        0.96        2.61      0.75 o 
  -3   2  22       14.12       11.99      1.23 o 
  -2   2  22       28.47       24.94      1.56 o 
  -1   2  22        0.17        0.00      0.55 o 
   0   2  22        0.28        0.14      0.57 o 
   1   2  22        3.47        1.76      1.04 o 
   2   2  22       71.82       69.81      2.97 o 
   3   2  22        0.17        0.44      0.85 o 
   4   2  22        6.52        9.43      1.26 o 
   5   2  22       24.10       27.52      2.05 o 
   6   2  22        2.60        3.41      1.17 o 
   7   2  22        3.71        6.26      1.92 o 
   8   2  22        1.37        1.20      1.76 o 
 -14   3  22        3.34        3.58      2.61 o 
 -13   3  22        0.04       -1.91      1.91 o 
 -12   3  22        0.01       -1.68      2.12 o 
 -11   3  22        0.13       -1.84      1.93 o 
 -10   3  22        1.60        0.76      1.59 o 
  -9   3  22        0.02        0.27      1.30 o 
  -8   3  22        0.43        0.77      1.28 o 
  -7   3  22        9.50       11.42      1.92 o 
  -6   3  22        0.74        1.16      1.34 o 
  -5   3  22       37.78       37.61      3.34 o 
  -4   3  22       11.37       10.39      1.65 o 
  -3   3  22        6.35        8.70      2.14 o 
  -2   3  22        0.07        1.99      1.30 o 
  -1   3  22        0.39       -0.79      1.13 o 
   0   3  22        8.73       10.83      2.15 o 
   1   3  22        3.40        0.62      1.40 o 
   2   3  22        0.07        1.23      1.33 o 
   3   3  22        0.02        0.88      1.36 o 
   4   3  22        3.47        3.50      1.36 o 
   5   3  22        1.48        3.54      1.74 o 
   6   3  22        0.02       -0.56      1.22 o 
   7   3  22        0.26       -0.08      1.41 o 
   8   3  22        0.25        1.70      2.14 o 
 -12   4  22        9.91        6.43      2.92 o 
 -11   4  22        9.57       10.84      2.41 o 
 -10   4  22        0.48        0.99      1.75 o 
  -9   4  22        1.88        2.99      1.71 o 
  -8   4  22       10.17       14.70      4.41 o 
  -7   4  22        9.12        8.99      2.08 o 
  -6   4  22       13.24       12.86      2.17 o 
  -5   4  22        2.12        1.07      1.45 o 
  -4   4  22        1.67        0.10      1.30 o 
  -3   4  22        5.56        3.18      1.52 o 
  -2   4  22       46.69       54.81      6.31 o 
  -1   4  22        2.80        1.51      1.40 o 
   0   4  22       19.73       23.32      2.66 o 
   1   4  22        0.20        0.56      1.46 o 
   2   4  22        1.10        1.81      1.57 o 
   3   4  22       11.10       10.21      2.15 o 
   4   4  22       17.92       16.22      2.62 o 
   5   4  22        3.79        3.05      1.72 o 
   6   4  22        0.05       -0.07      1.68 o 
  -9   5  22        2.34        3.09      1.75 o 
  -8   5  22        0.02        0.24      2.92 o 
  -7   5  22        2.58        4.89      2.46 o 
  -6   5  22        6.84        2.89      2.15 o 
  -5   5  22        3.08        1.53      1.57 o 
  -4   5  22        4.82        6.25      2.64 o 
  -3   5  22       14.74       17.84      2.47 o 
  -2   5  22        7.96        8.36      2.52 o 
  -1   5  22        1.78        1.37      1.50 o 
   0   5  22        2.78        3.63      1.75 o 
   1   5  22        8.43       12.47      2.25 o 
   2   5  22        0.80       -0.02      1.65 o 
   3   5  22        1.11        1.69      1.54 o 
 -15   1  23        2.56        1.27      2.73 o 
 -14   1  23       24.05       30.60      3.99 o 
 -13   1  23        0.78       -0.72      2.97 o 
 -12   1  23       13.86       21.31      5.85 o 
 -11   1  23        5.23        4.60      1.99 o 
 -10   1  23        8.87        6.24      5.19 o 
  -9   1  23        0.20       -0.63      2.09 o 
  -8   1  23       38.56       42.69      2.13 o 
  -7   1  23        4.26        1.60      0.96 o 
  -6   1  23       11.90       13.54      1.72 o 
  -5   1  23        0.46        1.41      0.84 o 
  -4   1  23       31.68       32.45      1.76 o 
  -3   1  23       78.59       80.00      2.46 o 
  -2   1  23        0.00       -0.68      0.68 o 
  -1   1  23       74.51       77.54      2.43 o 
   0   1  23        0.39       -0.54      0.70 o 
   1   1  23        7.90        9.39      1.17 o 
   2   1  23        5.07        3.82      0.97 o 
   3   1  23       15.71       13.65      1.58 o 
   4   1  23        3.88        2.87      1.06 o 
   5   1  23        8.81        6.94      1.25 o 
   6   1  23        0.06        1.47      0.99 o 
   7   1  23        3.11        2.99      2.61 o 
   8   1  23        3.26        7.45      3.64 o 
 -14   2  23        0.20        0.18      1.54 o 
 -13   2  23        1.02        0.52      1.43 o 
 -12   2  23        0.10        1.29      1.32 o 
 -11   2  23        2.70        2.21      1.87 o 
 -10   2  23       28.60       22.09      2.38 o 
  -9   2  23        5.62        5.83      2.48 o 
  -8   2  23        4.00        4.73      1.43 o 
  -7   2  23        1.98        0.41      0.95 o 
  -6   2  23        0.18        0.68      0.68 o 
  -5   2  23        1.37        1.56      0.89 o 
  -4   2  23        2.46        1.06      0.73 o 
  -3   2  23        0.58       -0.29      0.60 o 
  -2   2  23       15.00       11.47      1.12 o 
  -1   2  23       39.16       35.50      1.65 o 
   0   2  23       10.43        8.55      1.39 o 
   1   2  23       10.51       10.63      1.54 o 
   2   2  23        3.72        2.19      1.19 o 
   3   2  23        1.01       -0.02      1.06 o 
   4   2  23        1.91        2.18      1.26 o 
   5   2  23        1.07       -0.82      1.20 o 
   6   2  23        0.11       -1.32      1.32 o 
   7   2  23        4.61        1.98      1.86 o 
   8   2  23        4.63        5.03      2.32 o 
 -13   3  23        2.45        6.42      2.87 o 
 -12   3  23       11.88       12.19      3.11 o 
 -11   3  23        1.34       -1.36      2.09 o 
 -10   3  23        0.91       -0.24      2.20 o 
  -9   3  23        7.19        9.79      1.93 o 
  -8   3  23       26.46       28.90      2.84 o 
  -7   3  23        1.64        2.39      1.38 o 
  -6   3  23        0.01       -0.52      1.24 o 
  -5   3  23       19.88       21.46      2.37 o 
  -4   3  23       11.83       12.81      1.96 o 
  -3   3  23       17.53       14.00      2.02 o 
  -2   3  23       43.32       46.03      3.55 o 
  -1   3  23        2.73        0.39      1.39 o 
   0   3  23        0.25       -0.60      1.20 o 
   1   3  23        9.09        4.76      1.74 o 
   2   3  23       10.73       13.42      2.31 o 
   3   3  23        1.63        2.29      1.61 o 
   4   3  23        0.21       -0.57      1.35 o 
   5   3  23        0.00        1.27      1.31 o 
   6   3  23        1.74        1.41      1.50 o 
   7   3  23        8.85        9.03      2.12 o 
 -12   4  23        0.02       -2.05      2.05 o 
 -11   4  23        0.13       -0.97      1.69 o 
 -10   4  23        3.49        7.24      2.29 o 
  -9   4  23       36.16       55.86      4.24 o 
  -8   4  23        2.95        6.38      1.97 o 
  -7   4  23       13.89       13.12      2.31 o 
  -6   4  23       10.05       10.84      3.46 o 
  -5   4  23        1.06        3.15      1.74 o 
  -4   4  23        0.28        1.04      1.37 o 
  -3   4  23        0.20        0.73      1.28 o 
  -2   4  23       15.56       11.29      2.13 o 
  -1   4  23        3.28        1.36      1.53 o 
   0   4  23        0.32        0.88      1.42 o 
   1   4  23       20.57       29.40      3.02 o 
   2   4  23        5.65        4.00      1.88 o 
   3   4  23       12.17       14.03      2.46 o 
   4   4  23        4.20        5.12      1.95 o 
   5   4  23        9.15        9.38      2.90 o 
  -9   5  23        0.22        2.30      1.90 o 
  -8   5  23        9.85       10.07      2.23 o 
  -7   5  23        1.33        0.94      1.51 o 
  -6   5  23        0.34        0.17      1.64 o 
  -5   5  23        0.00        0.15      1.53 o 
  -4   5  23        0.43        1.26      1.59 o 
  -3   5  23        0.08        1.06      1.48 o 
  -2   5  23        0.55       -0.46      1.39 o 
  -1   5  23        8.08       11.78      2.39 o 
   0   5  23        1.08        1.09      1.57 o 
   1   5  23        4.05        3.09      1.76 o 
   2   5  23        0.85        1.48      1.67 o 
   3   5  23        0.11        0.57      2.16 o 
 -15   0  24        3.09       13.51      4.00 o 
 -14   0  24        0.26        0.05      1.98 o 
 -13   0  24       15.27       18.30      4.79 o 
 -12   0  24       13.41       15.85      2.86 o 
 -11   0  24        4.76        8.26      2.24 o 
 -10   0  24       20.09       15.82      2.65 o 
  -9   0  24        6.82        6.07      2.14 o 
  -8   0  24       34.26       39.65      3.37 o 
  -7   0  24       28.78       32.07      5.00 o 
  -6   0  24        4.09        4.11      1.94 o 
  -5   0  24      598.15      624.89     14.46 o 
  -4   0  24       10.58       16.50      3.43 o 
  -3   0  24      140.63      141.88      6.09 o 
  -2   0  24        0.29       -0.15      1.79 o 
  -1   0  24      193.55      192.57      6.51 o 
   0   0  24       88.41       89.56      4.38 o 
   1   0  24        5.44        5.43      1.49 o 
   2   0  24        4.16        6.35      3.96 o 
   4   0  24        0.49        0.71      1.65 o 
   5   0  24      354.06      362.83     13.65 o 
   6   0  24       71.01       61.74      5.13 o 
   7   0  24        0.03        0.90      1.91 o 
   8   0  24        4.06        4.57      2.38 o 
 -14   1  24        5.24        6.21      4.29 o 
 -13   1  24        7.63       10.98      2.95 o 
 -12   1  24        5.53        7.37      2.63 o 
 -11   1  24       48.34       52.77      5.66 o 
 -10   1  24       14.03       16.77      2.91 o 
  -9   1  24        0.65       -0.18      3.22 o 
  -8   1  24       10.15        8.76      1.64 o 
  -7   1  24        9.13        7.99      1.50 o 
  -6   1  24       18.05       14.93      1.91 o 
  -5   1  24      289.19      299.53      6.05 o 
  -4   1  24        7.59        8.21      1.28 o 
  -3   1  24        6.21        6.95      1.24 o 
  -2   1  24        0.52       -0.69      0.80 o 
  -1   1  24      153.48      160.42      3.50 o 
   0   1  24        2.18        0.64      0.94 o 
   1   1  24       38.08       38.61      2.21 o 
   2   1  24        0.28       -0.58      0.84 o 
   3   1  24        1.51        1.33      0.98 o 
   4   1  24       22.77       20.90      1.83 o 
   5   1  24       38.65       40.04      2.27 o 
   6   1  24        4.13        4.55      1.21 o 
   7   1  24        1.87        5.77      2.68 o 
   8   1  24        2.02        4.04      2.65 o 
 -14   2  24        0.01       -0.18      1.80 o 
 -13   2  24        8.65        5.39      1.94 o 
 -12   2  24        0.56       -1.17      1.84 o 
 -11   2  24        7.76        8.57      1.84 o 
 -10   2  24        1.65        1.85      1.40 o 
  -9   2  24       19.59       22.37      2.38 o 
  -8   2  24       25.39       27.33      4.47 o 
  -7   2  24       16.45       16.75      1.79 o 
  -6   2  24        2.07        2.49      0.91 o 
  -5   2  24        8.22        8.07      1.10 o 
  -4   2  24       21.17       20.45      1.65 o 
  -3   2  24       31.82       27.60      1.60 o 
  -2   2  24       34.87       38.77      2.20 o 
  -1   2  24       51.92       51.30      1.99 o 
   0   2  24        1.19        1.13      1.06 o 
   1   2  24       10.72        8.80      1.61 o 
   2   2  24       37.22       43.65      2.69 o 
   3   2  24       17.57       17.25      2.04 o 
   4   2  24        0.38        0.18      1.22 o 
   5   2  24        9.25       12.07      2.17 o 
   6   2  24        0.03        0.92      1.94 o 
   7   2  24        1.87        1.13      1.88 o 
 -13   3  24        0.00        0.18      2.92 o 
 -12   3  24        0.29        0.44      2.57 o 
 -11   3  24        2.85        4.95      2.81 o 
 -10   3  24        5.57        3.16      2.57 o 
  -9   3  24        3.96        5.20      2.04 o 
  -8   3  24       11.19       10.41      1.98 o 
  -7   3  24        3.22        4.18      1.61 o 
  -6   3  24        3.74        3.60      1.77 o 
  -5   3  24        4.02        6.41      1.53 o 
  -4   3  24        1.36        1.88      1.37 o 
  -3   3  24        3.02        2.77      1.52 o 
  -2   3  24        1.85        0.70      1.41 o 
  -1   3  24        0.34        1.16      1.36 o 
   0   3  24        4.79        3.21      1.64 o 
   1   3  24        0.52        1.18      1.52 o 
   2   3  24        0.04        2.32      1.67 o 
   3   3  24        0.18       -1.70      1.70 o 
   4   3  24        0.22        0.80      1.32 o 
   5   3  24        5.95        5.88      1.78 o 
   6   3  24        0.38        0.13      1.38 o 
 -11   4  24        0.98        1.75      2.73 o 
 -10   4  24        5.87        5.84      2.56 o 
  -9   4  24        4.94        2.34      1.86 o 
  -8   4  24       15.34       19.56      2.78 o 
  -7   4  24        1.22        0.67      1.83 o 
  -6   4  24        3.58        3.34      1.75 o 
  -5   4  24        2.14        2.96      1.60 o 
  -4   4  24        0.54        1.20      1.50 o 
  -3   4  24        4.11        3.40      1.78 o 
  -2   4  24        4.32        5.06      1.78 o 
  -1   4  24        4.23        1.80      2.12 o 
   0   4  24       22.83       28.99      3.90 o 
   1   4  24        5.11        7.70      2.11 o 
   2   4  24       26.36       38.53      3.61 o 
   3   4  24        0.57        0.54      1.56 o 
   4   4  24        1.21        1.17      1.63 o 
   5   4  24        0.03        0.59      1.85 o 
  -8   5  24        4.88        2.73      1.86 o 
  -7   5  24        0.06        1.84      1.69 o 
  -6   5  24       17.28       20.82      2.83 o 
  -5   5  24       24.60       36.55      4.21 o 
  -4   5  24        4.30        5.51      1.95 o 
  -3   5  24        1.48        1.91      2.26 o 
  -2   5  24        0.24        1.29      1.62 o 
  -1   5  24        1.53       -1.47      1.47 o 
   0   5  24        2.18        0.09      1.56 o 
   1   5  24        0.01       -0.36      1.52 o 
 -14   1  25        2.07        1.84      2.60 o 
 -13   1  25        5.51        2.70      4.92 o 
 -12   1  25        0.00        0.64      2.31 o 
 -11   1  25        0.06        6.96      2.98 o 
 -10   1  25       19.65       23.76      4.28 o 
  -9   1  25        6.26        5.19      2.12 o 
  -8   1  25        9.76       12.00      1.86 o 
  -7   1  25       55.22       55.34      3.30 o 
  -6   1  25        2.63        3.41      1.33 o 
  -5   1  25      413.98      438.49      7.70 o 
  -4   1  25        1.66        1.10      1.14 o 
  -3   1  25      175.12      182.76      4.09 o 
  -2   1  25        9.47        8.78      1.39 o 
  -1   1  25       28.69       34.00      2.15 o 
   0   1  25       13.46       15.20      1.70 o 
   1   1  25        0.11        1.74      1.36 o 
   2   1  25       35.25       36.50      2.21 o 
   3   1  25       16.15       14.52      1.60 o 
   4   1  25        0.08        0.53      0.98 o 
   5   1  25        4.74        7.94      1.38 o 
   6   1  25        0.11        4.05      1.46 o 
   7   1  25       11.52       14.42      3.08 o 
 -13   2  25        5.29        3.68      1.97 o 
 -12   2  25       12.95       14.46      2.21 o 
 -11   2  25        3.70        1.81      1.38 o 
 -10   2  25        3.60        2.03      1.37 o 
  -9   2  25       13.17       16.33      2.12 o 
  -8   2  25       23.35       24.76      2.42 o 
  -7   2  25        1.50        0.01      0.99 o 
  -6   2  25        1.83        1.22      0.88 o 
  -5   2  25        2.89        3.94      0.92 o 
  -4   2  25        0.75        0.71      0.80 o 
  -3   2  25        4.72        5.25      1.19 o 
  -2   2  25       38.10       31.55      2.23 o 
  -1   2  25        6.46        6.36      1.59 o 
   0   2  25        6.62        6.43      1.39 o 
   1   2  25       25.05       22.51      2.11 o 
   2   2  25       24.08       20.71      2.99 o 
   3   2  25        3.21        6.02      1.86 o 
   4   2  25        0.00       -1.56      3.41 o 
   5   2  25        1.17        2.59      2.10 o 
   6   2  25        0.01       -1.21      1.94 o 
   7   2  25        0.12       -0.54      1.59 o 
 -12   3  25        2.23        3.46      2.70 o 
 -11   3  25        0.19       -1.14      2.37 o 
 -10   3  25        0.52       -0.17      2.22 o 
  -9   3  25       19.58       17.16      3.59 o 
  -8   3  25       12.82       16.64      2.71 o 
  -7   3  25       15.66       22.44      2.57 o 
  -6   3  25        0.18       -0.88      1.26 o 
  -5   3  25        1.62        3.70      1.58 o 
  -4   3  25        0.10        0.73      1.32 o 
  -3   3  25        0.13        0.29      1.28 o 
  -2   3  25        0.44        0.14      1.27 o 
  -1   3  25        0.90        0.23      1.42 o 
   0   3  25        0.03       -1.28      1.28 o 
   1   3  25        3.19        3.27      1.72 o 
   2   3  25        0.05       -1.35      1.35 o 
   3   3  25        7.80        5.51      1.64 o 
   4   3  25        0.81        2.97      1.63 o 
   5   3  25        0.19        1.22      1.59 o 
   6   3  25        0.84        1.13      1.74 o 
 -11   4  25        1.17       -0.13      3.07 o 
 -10   4  25        3.01        3.74      2.13 o 
  -9   4  25        0.08       -0.23      1.70 o 
  -8   4  25        7.16       11.96      4.16 o 
  -7   4  25        0.79       -0.03      1.59 o 
  -6   4  25        1.69       -0.96      1.37 o 
  -5   4  25        0.00        0.03      1.52 o 
  -4   4  25        2.78        1.32      1.56 o 
  -3   4  25        7.29        2.62      1.92 o 
  -2   4  25        4.94        5.12      1.86 o 
  -1   4  25        0.02       -0.37      1.52 o 
   0   4  25        2.44        1.37      2.93 o 
   1   4  25        0.39       -0.84      1.60 o 
   2   4  25       11.52       14.56      2.57 o 
   3   4  25        0.03       -0.68      1.60 o 
   4   4  25        0.02        1.53      1.82 o 
  -7   5  25        2.92        2.88      1.85 o 
  -6   5  25        0.28        1.33      1.66 o 
  -5   5  25        0.94        0.78      1.63 o 
  -4   5  25        8.83        9.60      2.29 o 
  -3   5  25        0.34       -0.04      1.73 o 
  -2   5  25        0.06        1.84      1.79 o 
  -1   5  25        5.40        3.25      1.93 o 
   0   5  25        0.23        0.29      1.61 o 
 -14   0  26        0.63        5.64      2.95 o 
 -13   0  26        0.06       -0.40      1.73 o 
 -12   0  26        7.12        7.01      2.44 o 
 -11   0  26        2.38        3.72      5.92 o 
 -10   0  26       19.61       19.52      2.91 o 
  -9   0  26        3.79        6.52      1.97 o 
  -8   0  26       22.11       26.22      5.03 o 
  -7   0  26        0.16       -2.69      4.62 o 
  -6   0  26       69.71       58.46      4.25 o 
  -5   0  26      571.95      599.46     14.20 o 
  -4   0  26        0.19        0.39      1.67 o 
  -3   0  26       82.67       45.46      5.37 o 
  -2   0  26       57.38       65.95      5.15 o 
  -1   0  26       18.88       18.71      3.15 o 
   3   0  26        0.02        1.52      1.68 o 
   4   0  26       29.02       25.43      3.80 o 
   5   0  26      101.47      105.63      6.71 o 
   6   0  26        0.30        2.84      2.19 o 
   7   0  26       19.79       23.05      3.89 o 
 -14   1  26        5.62        5.08      4.27 o 
 -13   1  26        3.57        4.64      2.50 o 
 -12   1  26       21.32       24.78      3.65 o 
 -11   1  26       16.85       19.71      4.20 o 
 -10   1  26        4.86       10.19      3.37 o 
  -9   1  26       41.79       51.72      5.41 o 
  -8   1  26        1.16       -0.61      1.23 o 
  -7   1  26        0.95        0.91      1.27 o 
  -6   1  26       50.82       51.26      2.82 o 
  -5   1  26       65.31       71.38      3.14 o 
  -4   1  26      229.71      261.06      5.22 o 
  -3   1  26        7.59        5.90      1.59 o 
  -2   1  26       19.92       16.46      1.79 o 
  -1   1  26        6.89        7.43      1.42 o 
   0   1  26       49.79       54.74      2.79 o 
   1   1  26       21.40       22.16      1.88 o 
   2   1  26        1.42        0.76      1.38 o 
   3   1  26        7.83       10.94      1.57 o 
   4   1  26        0.01        0.36      1.71 o 
   5   1  26       14.29       15.79      1.70 o 
   6   1  26       29.74       31.04      5.51 o 
   7   1  26        2.45        6.35      2.67 o 
 -13   2  26        5.08        8.64      2.52 o 
 -12   2  26        3.09        1.79      1.47 o 
 -11   2  26        2.20        3.18      1.50 o 
 -10   2  26       11.90       11.63      2.00 o 
  -9   2  26        0.79        2.11      1.32 o 
  -8   2  26        1.58        1.62      1.66 o 
  -7   2  26        6.34        7.04      2.15 o 
  -6   2  26        1.42        2.12      1.11 o 
  -5   2  26       11.44       10.91      1.70 o 
  -4   2  26        0.12        1.04      0.88 o 
  -3   2  26       11.00       14.52      1.36 o 
  -2   2  26        5.19        3.36      0.90 o 
  -1   2  26        0.56        0.01      1.11 o 
   0   2  26       13.34       13.33      1.79 o 
   1   2  26        8.44        6.58      1.88 o 
   2   2  26       26.65       23.47      2.83 o 
   3   2  26        0.20        0.59      2.18 o 
   4   2  26        6.14        1.20      4.00 o 
   5   2  26        2.17        2.50      2.10 o 
   6   2  26        0.04        1.04      1.88 o 
 -12   3  26        0.11       -0.83      2.45 o 
 -11   3  26        4.43       -1.59      2.44 o 
 -10   3  26        0.65       -2.38      2.38 o 
  -9   3  26       29.38       30.54      4.64 o 
  -8   3  26        3.95        5.38      7.56 o 
  -7   3  26       11.03       10.75      2.06 o 
  -6   3  26        7.09        4.96      1.76 o 
  -5   3  26        0.14       -0.13      1.38 o 
  -4   3  26        1.28        0.14      1.41 o 
  -3   3  26        4.54        2.32      1.61 o 
  -2   3  26        0.74        2.06      1.55 o 
  -1   3  26        8.00        9.26      2.06 o 
   0   3  26        0.24        0.87      1.57 o 
   1   3  26       14.93       12.35      2.47 o 
   2   3  26        0.05        2.33      1.39 o 
   3   3  26        8.51        7.58      1.89 o 
   4   3  26        0.09       -1.32      1.32 o 
   5   3  26        0.70       -0.02      1.74 o 
 -10   4  26        2.36       -2.34      2.55 o 
  -9   4  26        0.29        1.86      2.46 o 
  -8   4  26        7.99        9.49      2.33 o 
  -7   4  26        0.05        0.73      1.71 o 
  -6   4  26        5.32        4.62      1.91 o 
  -5   4  26        0.09       -1.06      1.44 o 
  -4   4  26        0.10       -0.73      1.53 o 
  -3   4  26        0.04        1.24      1.66 o 
  -2   4  26        0.56       -0.15      2.42 o 
  -1   4  26       13.45       15.07      4.15 o 
   0   4  26        3.63        3.27      1.88 o 
   1   4  26        0.11       -0.37      1.59 o 
   2   4  26        1.09       -0.66      1.62 o 
   3   4  26        3.60        1.50      1.92 o 
  -5   5  26        2.05        4.42      2.47 o 
  -4   5  26        1.99        2.97      2.04 o 
  -3   5  26       20.89       21.65      2.95 o 
  -2   5  26        5.64        4.48      2.16 o 
 -13   1  27        0.23        1.93      3.78 o 
 -12   1  27        2.58        4.01      2.04 o 
 -11   1  27        7.83       11.68      3.06 o 
 -10   1  27        2.63        2.05      1.59 o 
  -9   1  27        0.65        1.81      2.35 o 
  -8   1  27        0.28        0.77      1.29 o 
  -7   1  27        0.76       -0.33      1.10 o 
  -6   1  27       26.77       22.76      1.94 o 
  -5   1  27        1.43        1.38      1.13 o 
  -4   1  27       47.60       49.50      3.23 o 
  -3   1  27        2.99        3.63      1.28 o 
  -2   1  27        8.25        8.22      1.42 o 
  -1   1  27       34.44       33.54      2.69 o 
   0   1  27        6.38        6.41      1.24 o 
   1   1  27        4.07        2.61      1.10 o 
   2   1  27        4.75        7.32      1.31 o 
   3   1  27        0.74        0.97      0.96 o 
   4   1  27        9.05        9.64      1.51 o 
   5   1  27        0.35        0.31      1.29 o 
   6   1  27       33.45       33.36      3.94 o 
 -13   2  27        4.54        4.22      2.06 o 
 -12   2  27        0.58        1.74      1.57 o 
 -11   2  27        0.24        1.71      1.37 o 
 -10   2  27       12.33       15.96      3.22 o 
  -9   2  27        1.69        1.78      1.49 o 
  -8   2  27        0.38        1.04      1.10 o 
  -7   2  27        1.34        0.30      1.29 o 
  -6   2  27        8.41        5.93      1.33 o 
  -5   2  27        1.23        1.83      1.03 o 
  -4   2  27       58.23       62.16      3.64 o 
  -3   2  27        0.37        0.23      0.95 o 
  -2   2  27        0.17        1.95      1.08 o 
  -1   2  27        4.54        1.43      2.51 o 
   0   2  27        2.23        1.58      1.95 o 
   1   2  27        4.71        3.39      2.08 o 
   2   2  27        0.17       -0.85      1.76 o 
   3   2  27        3.05        7.61      2.51 o 
   4   2  27        0.02       -3.28      3.30 o 
   5   2  27        0.00       -0.94      1.76 o 
 -11   3  27        3.40        2.87      3.73 o 
 -10   3  27        1.69        3.21      2.73 o 
  -9   3  27       14.31       16.91      3.94 o 
  -8   3  27       33.79       38.83      7.62 o 
  -7   3  27       53.02       64.80      5.92 o 
  -6   3  27        2.83        3.56      2.03 o 
  -5   3  27        0.04       -0.84      1.43 o 
  -4   3  27        5.86        3.47      1.75 o 
  -3   3  27        2.13        0.85      1.47 o 
  -2   3  27        0.23       -0.44      1.42 o 
  -1   3  27        6.65        6.53      1.90 o 
   0   3  27        3.20        1.72      1.67 o 
   1   3  27        4.65        7.11      2.07 o 
   2   3  27       21.11       19.86      2.39 o 
   3   3  27       34.11       36.52      4.70 o 
   4   3  27        0.04        0.72      1.80 o 
  -9   4  27        2.99        1.53      2.17 o 
  -8   4  27        0.35        1.43      1.93 o 
  -7   4  27        0.03        1.55      1.72 o 
  -6   4  27        0.01        0.76      1.72 o 
  -5   4  27        1.87        1.04      1.71 o 
  -4   4  27        0.79        4.91      1.86 o 
  -3   4  27        0.59        1.77      1.67 o 
  -2   4  27        1.69        0.36      1.65 o 
  -1   4  27        0.76        1.79      1.77 o 
   0   4  27        1.44        1.47      1.83 o 
   1   4  27        1.08       -0.96      2.10 o 
   2   4  27        4.10        2.96      1.98 o 
 -13   0  28        1.95        0.13      2.94 o 
 -12   0  28        4.27        5.01      2.23 o 
 -11   0  28       65.58       70.80      4.71 o 
 -10   0  28       26.98       36.73      5.74 o 
  -9   0  28        6.69        5.63      2.24 o 
  -8   0  28        2.65        5.30      2.20 o 
  -7   0  28       14.29       14.65      2.60 o 
  -6   0  28       61.19       76.25      7.69 o 
  -5   0  28       17.29       21.65      2.90 o 
  -4   0  28       23.47       34.26      3.43 o 
  -3   0  28        1.00        1.65      1.56 o 
  -2   0  28       23.66       27.58      4.89 o 
   2   0  28        2.29        3.03      2.00 o 
   3   0  28        2.63       -0.97      1.46 o 
   4   0  28        0.50       -0.65      1.59 o 
   5   0  28       21.00       28.06      4.19 o 
 -13   1  28        0.05        0.47      1.56 o 
 -12   1  28        0.00        1.00      1.46 o 
 -11   1  28        3.31        3.92      2.83 o 
 -10   1  28        0.60       -0.27      1.39 o 
  -9   1  28       23.32       22.67      2.96 o 
  -8   1  28        1.01        2.81      1.86 o 
  -7   1  28       30.77       33.31      2.70 o 
  -6   1  28        0.00        2.93      1.17 o 
  -5   1  28       46.83       45.63      2.45 o 
  -4   1  28       10.26       12.19      1.58 o 
  -3   1  28        0.61        0.22      1.06 o 
  -2   1  28        1.33        1.41      1.11 o 
  -1   1  28       25.12       21.53      1.91 o 
   0   1  28        0.42        0.92      0.98 o 
   1   1  28        3.81        2.58      1.16 o 
   2   1  28       10.35        9.84      1.48 o 
   3   1  28       10.10       13.48      1.64 o 
   4   1  28        0.00        1.83      1.11 o 
   5   1  28        9.09        5.93      2.70 o 
 -12   2  28        0.09        1.21      1.72 o 
 -11   2  28        1.33        1.81      1.66 o 
 -10   2  28        4.17        5.33      2.33 o 
  -9   2  28        0.41        0.61      1.16 o 
  -8   2  28        0.51       -0.05      1.04 o 
  -7   2  28       15.41       19.86      1.99 o 
  -6   2  28        3.64        1.57      1.91 o 
  -5   2  28        4.67        7.19      1.40 o 
  -4   2  28       90.55      100.55      3.48 o 
  -3   2  28        9.91       13.16      1.61 o 
  -2   2  28        0.02       -1.26      1.82 o 
  -1   2  28       10.85        7.99      2.56 o 
   0   2  28        6.73        7.34      2.63 o 
   1   2  28        2.51        1.27      2.06 o 
   2   2  28        1.44        2.97      2.17 o 
   3   2  28        0.10        2.36      2.08 o 
   4   2  28        2.37       13.56      5.27 o 
 -11   3  28        0.04        1.64      2.85 o 
 -10   3  28        0.52        1.45      2.77 o 
  -9   3  28        0.23        1.62      2.92 o 
  -8   3  28        5.85        6.95      3.29 o 
  -7   3  28        0.40        1.15      2.88 o 
  -6   3  28        0.50       -1.88      3.10 o 
  -5   3  28        4.54        0.93      3.19 o 
  -4   3  28        0.45       -1.14      1.55 o 
  -3   3  28       11.61       14.70      3.33 o 
  -2   3  28        0.84        1.71      1.73 o 
  -1   3  28        2.91        4.63      1.93 o 
   0   3  28        0.12       -1.19      2.00 o 
   1   3  28        0.32        0.01      1.66 o 
   2   3  28        2.30        4.64      2.21 o 
   3   3  28        0.05       -0.38      3.37 o 
  -8   4  28       26.79       25.45      4.17 o 
  -7   4  28        1.12        4.35      1.99 o 
  -6   4  28       11.31       10.63      3.41 o 
  -5   4  28        0.02       -1.86      1.86 o 
  -4   4  28        3.62        2.26      2.56 o 
  -3   4  28       14.77       21.81      3.06 o 
  -2   4  28        9.76       11.18      2.47 o 
  -1   4  28        0.00       -1.31      2.52 o 
   0   4  28        0.54       -0.80      1.79 o 
 -12   1  29        0.25        0.30      1.45 o 
 -11   1  29        0.37        1.13      1.62 o 
 -10   1  29        1.47       -0.19      1.64 o 
  -9   1  29        6.01        5.13      1.83 o 
  -8   1  29        0.15        0.02      1.64 o 
  -7   1  29       18.85       20.64      2.72 o 
  -6   1  29        7.38        7.31      1.53 o 
  -5   1  29        3.93        3.91      1.30 o 
  -4   1  29      124.34      134.14      3.99 o 
  -3   1  29        5.02        4.94      1.37 o 
  -2   1  29        3.62        2.43      1.20 o 
  -1   1  29        2.94        2.51      1.06 o 
   0   1  29        1.20        1.20      1.02 o 
   1   1  29        0.02        0.09      1.02 o 
   2   1  29        0.11       -0.14      0.95 o 
   3   1  29        0.11        1.12      1.04 o 
   4   1  29        0.08        0.39      1.26 o 
 -11   2  29        2.39        3.90      1.52 o 
 -10   2  29       23.92       27.85      2.63 o 
  -9   2  29        1.57        1.82      1.28 o 
  -8   2  29       26.94       33.01      2.64 o 
  -7   2  29        5.38       11.30      1.98 o 
  -6   2  29       19.03       19.00      2.02 o 
  -5   2  29       26.51       23.30      3.33 o 
  -4   2  29        1.03        1.42      1.11 o 
  -3   2  29       19.27       20.66      3.39 o 
  -2   2  29        0.00       -0.54      1.81 o 
  -1   2  29        0.01       -1.16      1.87 o 
   0   2  29       14.89       12.90      3.06 o 
   1   2  29        4.79        4.98      2.40 o 
   2   2  29        1.28        1.57      1.97 o 
   3   2  29        2.67        0.58      1.92 o 
 -10   3  29        1.52       -1.35      2.93 o 
  -9   3  29       12.17       11.96      3.77 o 
  -8   3  29       24.06       28.01      7.54 o 
  -7   3  29        3.76       -0.59      3.07 o 
  -6   3  29        0.03       -2.37      2.37 o 
  -5   3  29        1.39       -0.23      5.92 o 
  -4   3  29       12.20       16.72      4.02 o 
  -3   3  29        0.67        2.96      2.26 o 
  -2   3  29        0.52       -0.54      2.07 o 
  -1   3  29        3.58        1.20      2.68 o 
   0   3  29        0.07        0.45      2.10 o 
   1   3  29        4.64        2.14      5.24 o 
   2   3  29       15.71       11.42      5.31 o 
  -6   4  29        0.00       -2.39      2.81 o 
  -5   4  29        0.10       -1.11      1.78 o 
  -4   4  29       12.68       17.94      2.95 o 
  -3   4  29        1.45        1.93      2.06 o 
  -2   4  29        1.67        4.50      2.18 o 
  -1   4  29        3.33        1.35      4.67 o 
 -12   0  30        6.91       14.26      4.39 o 
 -11   0  30       35.88       52.32      6.25 o 
 -10   0  30       24.35       34.65      4.82 o 
  -9   0  30       21.52       21.68      3.24 o 
  -8   0  30        1.04        4.11      3.86 o 
  -7   0  30       14.42       10.28      2.44 o 
  -6   0  30        0.00       -1.04      3.21 o 
  -5   0  30        3.60        0.52      1.45 o 
  -4   0  30       75.70       73.43      4.44 o 
  -3   0  30       12.09        8.55      4.18 o 
  -2   0  30       12.15       11.67      4.08 o 
  -1   0  30       39.84       41.93      5.89 o 
   0   0  30       87.09       95.52      8.02 o 
   1   0  30       20.85       17.86      2.70 o 
   2   0  30        0.05        1.00      1.91 o 
   3   0  30        0.30        0.95      1.53 o 
   4   0  30        9.70       12.56      2.96 o 
 -12   1  30        0.27        1.45      1.59 o 
 -11   1  30        9.24       10.38      2.15 o 
 -10   1  30        2.38        3.80      1.61 o 
  -9   1  30       13.01       16.24      3.35 o 
  -8   1  30        3.03        1.11      1.49 o 
  -7   1  30       24.71       30.09      3.69 o 
  -6   1  30        6.49        8.32      1.97 o 
  -5   1  30        4.93        3.03      1.33 o 
  -4   1  30       39.40       44.42      2.56 o 
  -3   1  30       12.14       11.82      2.05 o 
  -2   1  30        0.17        0.90      1.57 o 
  -1   1  30        5.49        5.68      1.31 o 
   0   1  30        1.20        1.28      1.13 o 
   1   1  30        4.79        4.95      1.27 o 
   2   1  30        1.38        1.75      1.08 o 
   3   1  30        5.16        9.69      3.28 o 
 -11   2  30        0.81        1.18      1.35 o 
 -10   2  30        0.99       -0.20      1.52 o 
  -9   2  30        1.48        2.51      2.01 o 
  -8   2  30        1.02        2.12      1.53 o 
  -7   2  30        7.11        9.02      2.59 o 
  -6   2  30       18.60       24.87      2.41 o 
  -5   2  30       35.59       32.71      2.55 o 
  -4   2  30       45.92       53.43      4.68 o 
  -3   2  30       21.41       21.23      3.57 o 
  -2   2  30        6.02        5.06      2.96 o 
  -1   2  30        1.98        0.78      2.19 o 
   0   2  30        0.37       -0.96      2.05 o 
   1   2  30        0.03       -1.96      4.13 o 
   2   2  30        0.15       -0.34      2.14 o 
  -9   3  30        1.95       -0.59      3.00 o 
  -8   3  30        0.10       -2.70      2.70 o 
  -7   3  30        0.16       -0.40      3.12 o 
  -6   3  30        0.01       -3.29      3.29 o 
  -5   3  30        6.12        2.73      3.22 o 
  -4   3  30        0.11       -1.74      2.95 o 
  -3   3  30       18.23       15.41      4.15 o 
  -2   3  30        3.04       -1.39      3.04 o 
  -1   3  30        6.60        3.63      3.56 o 
   0   3  30        1.07        1.90      5.23 o 
   1   3  30        0.81       -1.38      2.15 o 
 -11   1  31        0.23        0.19      3.34 o 
 -10   1  31        5.35        3.59      1.94 o 
  -9   1  31        8.79       13.03      3.16 o 
  -8   1  31        0.78       -1.07      2.14 o 
  -7   1  31        0.70        0.60      1.41 o 
  -6   1  31       34.23       32.79      4.03 o 
  -5   1  31        4.26        3.66      1.50 o 
  -4   1  31        1.12        1.23      1.21 o 
  -3   1  31        0.25        1.70      1.31 o 
  -2   1  31        0.01       -0.19      1.02 o 
  -1   1  31        6.35        4.06      1.47 o 
   0   1  31        0.14        1.25      1.10 o 
   1   1  31        0.09        0.02      0.98 o 
   2   1  31        1.31        2.54      1.21 o 
 -10   2  31        0.03        8.83      3.15 o 
  -9   2  31       14.91       15.76      2.09 o 
  -8   2  31       32.64       34.13      3.14 o 
  -7   2  31       18.71       22.93      2.39 o 
  -6   2  31       12.32       17.24      2.35 o 
  -5   2  31        0.02       -1.92      1.99 o 
  -4   2  31       48.21       51.49      4.64 o 
  -3   2  31       21.70       24.37      3.77 o 
  -2   2  31       12.73       15.71      3.29 o 
  -1   2  31        0.26       -2.58      2.58 o 
   0   2  31        1.78        2.30      2.14 o 
   1   2  31        2.67        2.96      3.96 o 
  -7   3  31        0.80       -1.47      2.96 o 
  -6   3  31        0.01       -2.97      3.32 o 
  -5   3  31        3.63       -2.71      3.10 o 
  -4   3  31        1.56       -0.25      3.27 o 
  -3   3  31        2.20        3.11      6.14 o 
  -2   3  31        3.26        0.15      5.32 o 
  -1   3  31        2.06        2.99      5.61 o 
 -10   0  32        1.93        1.48      2.08 o 
  -9   0  32        0.26       -1.05      2.85 o 
  -8   0  32        5.04        5.00      2.51 o 
  -7   0  32        1.59        3.75      1.89 o 
  -6   0  32        0.81        2.83      3.79 o 
  -5   0  32        0.22       -1.31      3.35 o 
  -4   0  32        0.06       -0.13      3.64 o 
  -3   0  32        0.47        0.54      3.48 o 
  -2   0  32        0.36       -1.20      3.36 o 
  -1   0  32        3.90        3.68      3.74 o 
   0   0  32        0.02        1.50      1.77 o 
   1   0  32        1.67        3.62      1.79 o 
 -10   1  32        6.95       10.14      2.16 o 
  -9   1  32        2.74        2.95      2.23 o 
  -8   1  32        0.14        0.52      1.40 o 
  -7   1  32        0.48        0.94      1.37 o 
  -6   1  32        8.35        5.18      1.66 o 
  -5   1  32        0.00        1.00      1.41 o 
  -4   1  32        1.12        2.35      2.03 o 
  -3   1  32        2.47        3.00      1.24 o 
  -2   1  32        0.27        0.46      1.07 o 
  -1   1  32        0.48        0.62      1.08 o 
   0   1  32       11.55       12.36      1.66 o 
   1   1  32        4.38        5.11      1.41 o 
  -9   2  32        3.06        4.87      1.99 o 
  -8   2  32        4.45        4.44      2.62 o 
  -7   2  32        1.75        5.42      2.65 o 
  -6   2  32        9.78        7.52      2.88 o 
  -5   2  32        1.33       -4.50      7.10 o 
  -4   2  32        2.36        1.37      2.24 o 
  -3   2  32       17.85       15.21      4.39 o 
  -2   2  32        2.04        2.05      2.55 o 
  -1   2  32        0.04       -0.41      2.40 o 
   0   2  32        0.00        0.47      2.20 o 
  -9   1  33        0.16       -1.35      2.55 o 
  -8   1  33        0.69       -1.06      3.38 o 
  -7   1  33       18.71       19.46      2.75 o 
  -6   1  33        4.20        4.32      2.33 o 
  -5   1  33       14.69       19.17      2.64 o 
  -4   1  33        1.77        2.12      1.45 o 
  -3   1  33        0.09        1.05      1.31 o 
  -2   1  33        4.11        5.57      1.72 o 
  -1   1  33        3.99        6.16      1.38 o 
   0   1  33        2.96        5.46      1.34 o 
  -7   2  33        1.77       -2.20      2.20 o 
  -6   2  33        0.21        1.54      2.10 o 
  -5   2  33       11.50       10.26      3.72 o 
  -4   2  33        5.73        6.37      3.63 o 
  -3   2  33        8.58       10.71      6.21 o 
  -2   2  33        0.00       -0.21      2.32 o 
  -7   0  34        3.95        2.90      3.79 o 
  -6   0  34        0.07       -1.85      3.57 o 
  -5   0  34        1.33        0.79      3.78 o 
  -4   0  34        0.35        3.61      3.80 o 
  -3   0  34        6.24        7.23      4.10 o 
  -2   0  34        0.14        1.02      3.62 o 
  -6   1  34       13.21       16.47      2.52 o 
  -5   1  34        0.01        3.67      1.51 o 
  -4   1  34        1.90        0.37      1.34 o 
  -3   1  34        0.04        0.84      1.41 o 
                                                 
